# Supplementary material for: Conservation and novelty in the microRNA genomic landscape of hyperdiverse cichlid fishes
Source: Sci Rep. 2019 Sep 25;9:13848. doi: 10.1038/s41598-019-50124-0 (PMC6761260; doi:10.1038/s41598-019-50124-0)
Supplement: Supplementary file 2 — Supplementary Tables S1–S5 [file 41598_2019_50124_MOESM2_ESM.zip]

Archive with 5 entries (5 files):
- Supplementary Table S4.xlsx
- Supplementary Table S5.xlsx
- Supplementary Table S1.xlsx
- Supplementary Table S2.xlsx
- Supplementary Table S3.xlsx
