# Supplementary material for: Conservation and novelty in the microRNA genomic landscape of hyperdiverse cichlid fishes
Source: Sci Rep. 2019 Sep 25;9:13848. doi: 10.1038/s41598-019-50124-0 (PMC6761260; doi:10.1038/s41598-019-50124-0)
Supplement: Supplementary file 2 — Supplementary Tables S1–S5 [file 41598_2019_50124_MOESM2_ESM.zip › Supplementary Table S4.xlsx]

## Sheet: Table S4
Table S4. Distribution matrix of the predicted miRNAs in the eight focal cichlids ("0" and "1" indicate absence or presence, respectively, of a miRNA in the corresponding species).
miRNA	P.nye	M.zeb	A.bur	A.all	N.bri	A.zal	A.cen	A.siq
Cich-miR-2429	0	0	0	0	0	1	1	1
Cich-miR-799	1	1	1	1	1	1	1	1
Cich-miR-1760	0	0	0	0	0	1	1	0
Cich-miR-522	1	1	1	1	1	0	0	0
Cich-miR-2551	1	1	1	1	0	0	0	0
Cich-miR-356	0	0	0	1	0	0	0	0
Cich-miR-1338	0	0	0	0	0	1	1	0
Cich-miR-1212	0	0	0	0	0	0	0	1
Cich-miR-1128	0	0	0	0	0	0	1	0
Cich-miR-81c	0	0	0	0	0	1	1	1
Cich-miR-347c	1	1	1	1	0	0	0	0
Cich-miR-1544	0	0	0	0	0	1	0	1
Cich-miR-153b	1	1	1	1	1	1	1	1
Cich-miR-7b	0	0	0	1	0	0	0	0
Cich-miR-1179	1	1	0	1	0	0	0	0
Cich-miR-1079	1	1	0	0	0	0	0	0
Cich-miR-2349	1	1	1	1	1	1	1	1
Cich-miR-2579	0	0	0	0	0	0	1	0
Cich-miR-1896	1	1	1	1	1	1	1	1
Cich-miR-2056	1	1	1	1	1	1	1	1
Cich-miR-2706	1	1	1	1	1	1	1	1
Cich-miR-2801	1	1	1	1	1	1	1	1
Cich-miR-973a	0	1	1	1	1	1	0	1
Cich-miR-2150	1	0	1	0	1	0	0	0
Cich-miR-236	1	1	1	1	1	0	0	0
Cich-miR-1815	0	0	0	0	0	1	1	0
Cich-miR-2670	0	0	0	0	0	1	0	0
Cich-miR-2092	0	1	1	1	1	0	0	0
Cich-miR-1776	1	0	1	0	0	0	0	0
Cich-miR-913	0	0	1	0	0	0	0	0
Cich-miR-308	0	1	0	0	0	0	0	0
Cich-miR-1601	1	0	0	0	1	0	0	0
Cich-miR-601	0	0	0	0	0	1	0	1
Cich-miR-2162	0	1	0	0	0	1	1	1
Cich-miR-423	0	1	1	1	1	0	0	0
Cich-miR-741	1	1	1	1	1	1	1	1
Cich-miR-3	0	0	1	0	0	0	0	0
Cich-miR-841	0	0	1	0	0	0	0	0
Cich-miR-82	0	0	0	0	0	0	0	1
Cich-miR-1844a	1	1	1	1	0	0	0	0
Cich-miR-981	1	1	1	1	1	1	1	1
Cich-miR-128	0	0	1	0	0	0	0	0
Cich-miR-1861	1	1	1	0	0	0	0	0
Cich-miR-341g	0	0	0	0	0	1	1	1
Cich-miR-1795	0	1	0	0	1	0	0	0
Cich-miR-1481	1	0	1	1	0	1	1	1
Cich-miR-1710	0	0	0	0	0	1	1	1
Cich-miR-900	0	0	0	0	0	0	0	1
Cich-miR-326b	1	1	0	1	0	0	0	0
Cich-miR-1994	0	0	0	0	0	0	1	0
Cich-miR-733	0	0	0	0	0	1	0	0
Cich-miR-2275	0	0	0	1	0	0	0	0
Cich-miR-341f	0	0	0	0	0	1	1	0
Cich-miR-364	1	1	1	1	1	0	0	0
Cich-miR-1095	1	1	1	1	1	1	1	1
Cich-miR-2750	0	0	0	0	0	1	0	0
Cich-miR-216	0	1	0	1	0	0	0	0
Cich-miR-568	1	1	1	1	1	1	1	1
Cich-miR-14	1	0	0	1	0	0	0	0
Cich-miR-2535	1	1	0	0	0	0	0	0
Cich-miR-2b	0	0	0	0	0	1	1	1
Cich-miR-1150	0	0	0	1	0	0	0	0
Cich-miR-771	1	1	1	1	1	1	1	1
Cich-miR-1598	0	0	0	0	0	1	1	0
Cich-miR-299	1	1	1	1	1	0	0	0
Cich-miR-665	0	0	0	0	0	1	0	1
Cich-miR-994	0	0	0	0	1	0	0	0
Cich-miR-2352	0	0	0	0	0	1	1	1
Cich-miR-1002	0	0	0	0	1	0	0	0
Cich-miR-864	1	1	1	1	1	1	1	1
Cich-miR-1045	1	1	1	1	0	0	0	0
Cich-miR-745	0	0	0	1	0	0	0	0
Cich-miR-1268	1	0	1	0	0	0	0	0
Cich-miR-2512	0	0	1	0	0	0	0	0
Cich-miR-1631	0	1	0	0	0	0	0	0
Cich-miR-629	1	1	1	1	1	0	0	1
Cich-miR-1431	1	1	1	1	1	1	1	1
Cich-miR-898	0	1	0	1	0	0	0	0
Cich-miR-1892	0	0	1	0	0	0	0	0
Cich-miR-1781	1	1	1	1	1	1	1	1
Cich-miR-1503c	0	0	0	0	0	1	1	1
Cich-miR-96	1	1	0	0	0	0	0	0
Cich-miR-1820	0	0	0	0	1	0	0	0
Cich-miR-514	0	1	0	0	0	0	0	0
Cich-miR-241	0	1	1	0	0	0	0	0
Cich-miR-2040a	0	0	0	0	0	1	0	0
Cich-miR-530	0	0	0	1	0	0	0	0
Cich-miR-260	1	1	1	0	0	0	0	0
Cich-miR-457	0	0	0	0	1	0	0	0
Cich-miR-331	0	0	0	0	0	1	0	0
Cich-miR-2321	1	0	1	0	0	0	0	0
Cich-miR-844	1	1	1	1	0	0	0	0
Cich-miR-456	1	1	1	1	1	1	1	1
Cich-miR-2447	0	0	0	0	0	0	0	1
Cich-miR-1209b	1	1	0	1	0	0	1	1
Cich-miR-1324b	1	0	0	0	1	0	0	0
Cich-miR-658	0	1	1	0	0	0	0	0
Cich-miR-1769	0	0	1	1	1	1	1	0
Cich-miR-2223	0	0	0	0	0	0	0	1
Cich-miR-70	0	1	0	0	0	0	0	0
Cich-miR-2368	1	1	0	1	0	1	1	1
Cich-miR-1618	0	0	0	0	0	0	1	0
Cich-miR-726	0	1	0	1	0	0	0	0
Cich-miR-1477	0	0	0	0	1	0	0	0
Cich-miR-2436	0	1	0	0	0	0	0	0
Cich-miR-1772	0	0	0	0	0	1	0	1
Cich-miR-154	1	1	1	0	0	0	0	0
Cich-miR-554	0	1	0	0	1	0	0	0
Cich-miR-399	0	0	0	1	0	0	0	0
Cich-miR-1353	1	0	0	1	0	0	0	0
Cich-miR-1967	0	0	0	0	0	1	0	0
Cich-miR-309	0	0	0	0	0	1	1	1
Cich-miR-2665	0	0	0	0	1	0	0	0
Cich-miR-2649	0	0	1	0	0	0	0	0
Cich-miR-85a	0	0	0	0	0	1	0	1
Cich-miR-1809	0	1	0	1	0	0	0	0
Cich-miR-1465	0	0	0	0	0	1	1	0
Cich-miR-1074	0	0	0	0	1	0	0	0
Cich-miR-2654a	0	0	0	0	0	1	0	0
Cich-miR-1660	1	1	1	1	1	1	1	1
Cich-miR-1945	0	1	1	1	0	0	0	0
Cich-miR-1195	1	1	1	1	1	1	1	1
Cich-miR-635	0	1	1	0	0	0	0	0
Cich-miR-2435	0	0	0	0	0	0	1	1
Cich-miR-1545	0	0	0	0	0	1	1	1
Cich-miR-649b	0	1	1	1	1	1	1	0
Cich-miR-2233	1	1	1	1	1	1	1	1
Cich-miR-229	1	1	1	1	0	0	0	0
Cich-miR-1137	0	0	0	0	0	0	0	1
Cich-miR-1680	0	0	0	0	1	0	0	0
Cich-miR-343	0	0	0	0	0	0	1	0
Cich-miR-2608	0	0	0	0	0	0	0	1
Cich-miR-1617	0	1	0	0	0	0	0	0
Cich-miR-1017b	1	1	1	1	0	0	0	0
Cich-miR-195	0	1	0	0	0	0	0	0
Cich-miR-1484	1	1	1	1	0	0	0	0
Cich-miR-623	1	1	1	1	1	0	0	0
Cich-miR-2462	0	0	0	0	1	0	0	0
Cich-miR-1761	0	0	0	0	0	0	1	0
Cich-miR-1213	0	0	0	0	0	0	1	1
Cich-miR-2800	1	0	1	1	1	0	0	1
Cich-miR-1444	1	1	0	0	0	0	0	0
Cich-miR-2311	0	0	1	0	0	1	0	1
Cich-miR-1416	0	1	0	0	0	0	0	0
Cich-miR-2231c	0	0	0	0	0	0	0	1
Cich-miR-1674	0	0	0	1	0	0	0	0
Cich-miR-814a	0	0	1	0	1	0	0	0
Cich-miR-2274	0	0	0	0	1	1	0	0
Cich-miR-470	0	0	0	1	0	0	0	0
Cich-miR-1773	1	0	0	1	0	0	0	0
Cich-miR-1669	1	1	1	1	1	1	1	1
Cich-miR-478	0	0	0	0	0	0	1	0
Cich-miR-2452	0	0	0	0	0	0	0	1
Cich-miR-230	0	0	1	0	0	0	0	0
Cich-miR-1152	1	1	1	1	1	1	1	1
Cich-miR-2252	1	1	0	1	0	0	0	0
Cich-miR-488	0	0	0	0	0	0	1	0
Cich-miR-1913	0	1	0	1	1	1	1	1
Cich-miR-717	0	0	0	0	0	1	1	1
Cich-miR-2689	0	0	0	0	0	0	1	0
Cich-miR-1107	0	0	1	0	0	0	0	0
Cich-miR-2759	1	1	0	0	1	0	0	0
Cich-miR-2174	1	1	1	0	0	0	0	0
Cich-miR-429	0	1	0	0	0	0	0	0
Cich-miR-1652	0	0	0	0	0	0	0	1
Cich-miR-2066	0	0	0	0	1	0	0	0
Cich-miR-1698	0	0	0	0	0	0	1	0
Cich-miR-161b	0	0	0	0	0	1	0	1
Cich-miR-7c	0	0	0	1	0	0	0	0
Cich-miR-1676	1	1	0	0	0	0	0	0
Cich-miR-1323	0	0	0	0	0	0	1	1
Cich-miR-2572	1	1	1	0	1	1	0	1
Cich-miR-347b	0	1	0	1	0	0	0	0
Cich-miR-1712e	0	0	0	0	0	0	1	1
Cich-miR-326a	1	0	0	1	0	0	0	0
Cich-miR-2361	1	1	1	1	0	0	0	0
Cich-miR-1061	1	1	1	1	1	1	1	1
Cich-miR-127	1	1	1	1	0	0	0	0
Cich-miR-2211	0	0	0	0	1	0	0	0
Cich-miR-826	0	0	0	0	0	1	0	0
Cich-miR-90	0	0	0	0	1	0	0	0
Cich-miR-332	0	0	0	1	0	0	0	0
Cich-miR-2044	1	1	1	1	1	0	0	0
Cich-miR-1621	1	1	1	0	1	0	0	1
Cich-miR-2791	0	0	0	0	1	0	0	0
Cich-miR-462	0	0	0	0	0	0	1	0
Cich-miR-1423	1	1	1	1	1	1	1	1
Cich-miR-363	1	1	1	1	1	1	1	1
Cich-miR-1649a	0	0	0	0	1	0	0	0
Cich-miR-2221	1	1	1	1	1	1	0	1
Cich-miR-2445	0	0	0	0	0	1	0	0
Cich-miR-2075	0	1	0	1	0	0	0	0
Cich-miR-1756	0	0	1	0	0	0	0	0
Cich-miR-2200	1	1	1	1	1	1	1	1
Cich-miR-2160	0	0	0	0	0	0	1	0
Cich-miR-1068	0	1	0	0	0	0	0	0
Cich-miR-1207	0	1	1	1	1	0	1	1
Cich-miR-2879	0	0	0	0	1	0	0	0
Cich-miR-1534	0	0	0	1	0	0	0	0
Cich-miR-497	0	0	0	0	1	0	0	0
Cich-miR-579	1	1	1	1	1	1	1	1
Cich-miR-958	1	1	1	1	1	1	1	1
Cich-miR-1586d	0	0	0	1	0	1	1	0
Cich-miR-2088	1	1	1	1	1	1	1	1
Cich-miR-2196	0	0	0	0	0	1	0	0
Cich-miR-1869	0	0	0	1	0	0	0	0
Cich-miR-189b	1	1	1	1	1	1	1	1
Cich-miR-1003	1	1	1	1	1	1	1	1
Cich-miR-951	0	0	0	1	0	0	0	0
Cich-miR-701	1	1	1	1	0	0	0	0
Cich-miR-1295	0	1	0	0	0	0	0	0
Cich-miR-2081	0	0	0	1	0	0	0	0
Cich-miR-1780	0	0	1	1	0	0	0	0
Cich-miR-596	1	1	1	1	1	1	1	1
Cich-miR-1297	1	0	0	0	0	0	0	0
Cich-miR-382	0	0	0	0	0	0	1	0
Cich-miR-97c	0	0	0	0	0	0	0	1
Cich-miR-2635	0	0	0	0	1	0	0	0
Cich-miR-274	0	0	0	0	1	0	0	0
Cich-miR-1853	0	0	0	1	0	0	0	0
Cich-miR-2e	0	0	0	1	0	1	1	1
Cich-miR-865	0	0	1	0	0	0	0	0
Cich-miR-79	0	0	0	0	0	1	1	1
Cich-miR-1536	0	0	0	1	0	0	0	0
Cich-miR-254	1	1	1	1	1	0	1	1
Cich-miR-792	1	1	0	1	1	0	1	0
Cich-miR-174	0	0	0	1	0	0	0	0
Cich-miR-285	1	1	1	1	1	1	1	1
Cich-miR-402	1	1	1	1	0	0	0	0
Cich-miR-770	0	0	0	0	0	0	1	0
Cich-miR-2866	0	1	1	0	0	0	0	0
Cich-miR-1322	0	0	0	0	0	0	1	0
Cich-miR-1142	0	0	1	1	1	0	0	0
Cich-miR-1214	0	0	0	0	0	1	0	0
Cich-miR-2730	1	1	1	1	1	1	1	1
Cich-miR-2040b	0	0	0	0	0	0	1	1
Cich-miR-2536	0	1	0	0	0	0	0	0
Cich-miR-1367	1	1	1	1	1	1	1	1
Cich-miR-2829	1	1	0	1	1	0	0	1
Cich-miR-859	0	0	0	1	1	0	0	0
Cich-miR-183	0	0	0	0	0	0	1	0
Cich-miR-647	0	1	1	1	0	0	0	0
Cich-miR-1116	1	1	1	1	1	1	1	1
Cich-miR-1157	0	0	0	0	0	0	0	1
Cich-miR-2325c	0	0	0	0	0	0	1	1
Cich-miR-37	1	0	0	0	0	1	1	1
Cich-miR-273	1	1	1	1	1	1	1	1
Cich-miR-338	1	0	0	0	0	0	0	0
Cich-miR-600	0	0	0	0	0	1	0	1
Cich-miR-2577	0	0	0	0	0	1	0	1
Cich-miR-2538	1	1	1	1	1	1	1	1
Cich-miR-342	0	0	0	0	0	0	1	1
Cich-miR-718	1	1	1	1	1	1	1	1
Cich-miR-1587	1	0	1	0	0	0	0	0
Cich-miR-329a	1	1	0	1	0	0	0	0
Cich-miR-1491	1	1	1	1	1	0	1	1
Cich-miR-2154	0	0	0	0	0	1	0	0
Cich-miR-477	1	1	1	1	0	0	0	0
Cich-miR-2581	1	1	1	1	1	1	1	1
Cich-miR-1518	0	0	0	0	0	1	0	0
Cich-miR-1277	0	0	1	0	0	0	0	0
Cich-miR-2357	1	1	0	1	0	1	1	1
Cich-miR-2463	0	0	0	0	1	0	0	0
Cich-miR-1899	0	0	0	0	0	1	0	0
Cich-miR-1985	0	0	1	0	0	0	0	0
Cich-miR-1385	1	1	0	1	1	0	0	0
Cich-miR-1748	0	0	0	0	0	0	1	0
Cich-miR-41	0	0	0	1	1	0	0	0
Cich-miR-126	1	1	1	1	1	1	1	1
Cich-miR-213	1	0	0	0	1	0	0	0
Cich-miR-1084	1	1	1	1	1	1	1	1
Cich-miR-531	0	0	0	0	0	0	1	0
Cich-miR-375	0	0	0	0	1	0	0	0
Cich-miR-1924	0	0	0	0	0	1	1	1
Cich-miR-287	0	1	1	1	0	0	0	0
Cich-miR-501	1	0	0	0	0	1	0	0
Cich-miR-1525	0	0	0	0	0	0	1	0
Cich-miR-663	0	0	0	0	0	1	1	1
Cich-miR-777	1	1	1	1	1	1	1	1
Cich-miR-2479	0	0	0	0	1	0	0	0
Cich-miR-53	1	1	1	1	1	0	0	0
Cich-miR-65a	0	0	1	1	1	0	0	0
Cich-miR-1242	1	0	0	0	0	0	0	0
Cich-miR-2365	0	1	0	1	1	0	0	0
Cich-miR-247	0	0	0	0	1	0	0	0
Cich-miR-2892	0	1	1	1	0	0	0	0
Cich-miR-2698	0	0	0	0	0	1	0	0
Cich-miR-778	0	0	0	1	0	0	0	0
Cich-miR-152	1	0	0	1	0	0	0	1
Cich-miR-1050	1	1	1	0	0	0	0	0
Cich-miR-911	0	1	0	0	0	1	1	1
Cich-miR-1014	0	0	0	0	0	0	1	0
Cich-miR-1570	1	1	1	1	0	0	0	0
Cich-miR-2877	1	1	1	1	1	1	1	0
Cich-miR-1997	1	1	1	1	1	0	0	0
Cich-miR-590	0	0	0	0	0	0	1	1
Cich-miR-1483	0	1	1	1	0	0	0	0
Cich-miR-307a	1	1	1	0	1	0	0	0
Cich-miR-1685	0	1	1	1	0	0	0	0
Cich-miR-1567a	1	1	0	1	1	0	0	0
Cich-miR-2043	1	1	1	1	1	0	0	0
Cich-miR-1223	1	1	1	0	1	0	0	0
Cich-miR-2230	0	0	0	0	0	0	1	0
Cich-miR-196b	0	0	0	1	0	0	0	0
Cich-miR-2212	0	0	0	0	0	0	0	1
Cich-miR-2606	0	0	0	1	0	0	0	0
Cich-miR-992	1	1	1	1	1	1	1	1
Cich-miR-2298	1	0	0	1	0	0	0	0
Cich-miR-692	0	0	1	0	0	0	0	0
Cich-miR-2342	0	0	0	0	0	1	1	0
Cich-miR-1868	1	1	1	0	0	0	0	0
Cich-miR-512	0	0	0	0	0	0	0	1
Cich-miR-97b	0	0	0	0	0	1	1	1
Cich-miR-1372	0	1	0	0	0	0	0	0
Cich-miR-66	0	0	0	0	0	0	1	0
Cich-miR-2696	0	0	0	0	0	1	1	1
Cich-miR-1677	0	1	0	1	0	0	0	0
Cich-miR-866	0	0	0	0	0	1	0	0
Cich-miR-2821	0	0	0	0	0	0	1	0
Cich-miR-495b	0	0	0	0	0	1	0	1
Cich-miR-2747	0	0	0	1	0	0	0	0
Cich-miR-1357	0	0	0	0	0	1	0	0
Cich-miR-1731	0	0	0	0	0	0	0	1
Cich-miR-2832	1	1	1	1	1	1	1	1
Cich-miR-618	1	1	1	1	1	1	1	1
Cich-miR-593	0	0	0	0	0	0	0	1
Cich-miR-2407	1	1	0	1	0	0	0	0
Cich-miR-1971	0	0	1	1	0	0	0	0
Cich-miR-2140	1	1	0	1	0	0	0	0
Cich-miR-1210	1	0	0	0	0	0	0	0
Cich-miR-272a	0	0	0	0	1	0	0	0
Cich-miR-2254	1	1	1	0	0	0	0	0
Cich-miR-1281	0	0	0	0	0	1	0	0
Cich-miR-2094	0	0	0	0	0	0	1	0
Cich-miR-2783	0	0	0	0	0	1	0	0
Cich-miR-322	1	1	1	1	1	0	0	0
Cich-miR-1888	1	1	1	1	1	0	0	0
Cich-miR-891	0	0	0	0	1	0	0	0
Cich-miR-858	0	0	0	0	0	0	1	0
Cich-miR-802	1	1	1	1	1	1	1	1
Cich-miR-1609	0	0	0	0	0	1	0	0
Cich-miR-1640b	0	0	0	0	0	1	0	0
Cich-miR-797b	0	0	0	0	0	1	0	0
Cich-miR-2289	0	0	0	1	0	0	0	0
Cich-miR-2847	1	1	1	1	1	1	0	0
Cich-miR-532	1	1	1	1	1	1	1	1
Cich-miR-1218	0	0	0	1	0	0	0	0
Cich-miR-679	0	0	0	1	0	0	0	0
Cich-miR-35	1	1	1	1	1	1	1	1
Cich-miR-2141b	0	0	0	1	0	0	0	0
Cich-miR-546	1	1	0	0	1	0	0	0
Cich-miR-2398	0	1	0	0	0	0	0	0
Cich-miR-153a	1	1	0	1	0	0	0	0
Cich-miR-824	0	0	0	0	1	0	0	0
Cich-miR-528	0	0	0	0	0	0	1	0
Cich-miR-765	0	0	0	0	0	0	1	1
Cich-miR-983	1	0	0	1	0	0	0	0
Cich-miR-1383	0	1	0	0	0	0	0	0
Cich-miR-397	0	0	0	0	0	1	1	1
Cich-miR-1789	1	1	1	1	0	0	1	1
Cich-miR-1392	1	1	0	1	1	1	1	1
Cich-miR-1707	0	0	0	0	0	0	1	0
Cich-miR-2173	0	0	0	0	1	0	0	0
Cich-miR-640	0	0	0	0	1	0	0	0
Cich-miR-1205	1	1	1	1	0	1	1	1
Cich-miR-238	1	1	1	1	1	0	0	0
Cich-miR-1723a	0	0	0	0	0	1	1	0
Cich-miR-1455	0	0	0	1	0	0	0	0
Cich-miR-631	0	0	0	0	0	1	0	0
Cich-miR-1956	1	1	0	1	1	0	0	0
Cich-miR-1384	0	0	0	0	0	1	1	0
Cich-miR-1895	0	0	0	0	0	1	1	0
Cich-miR-248	0	0	0	1	0	0	0	0
Cich-miR-85b	0	0	0	0	0	1	1	1
Cich-miR-1580	0	0	0	0	0	1	0	0
Cich-miR-1790	0	0	0	0	0	0	0	1
Cich-miR-2400	0	0	1	1	0	0	0	0
Cich-miR-2039	0	0	1	1	0	0	0	0
Cich-miR-1310	0	0	0	0	0	1	1	1
Cich-miR-578	1	1	1	1	0	0	0	0
Cich-miR-2603	1	1	1	1	0	1	1	1
Cich-miR-502	0	0	0	0	0	0	0	1
Cich-miR-1053b	0	0	1	0	0	0	0	0
Cich-miR-2537	0	0	0	0	1	0	0	0
Cich-miR-1375	0	0	0	0	0	0	0	1
Cich-miR-38	1	1	1	0	0	0	0	0
Cich-miR-2135	0	0	0	0	0	1	1	0
Cich-miR-134	1	1	1	1	1	0	0	0
Cich-miR-491	0	0	0	1	0	0	0	0
Cich-miR-846	1	1	0	0	0	0	0	0
Cich-miR-791a	0	0	0	0	0	0	1	0
Cich-miR-438	0	0	0	0	0	1	0	1
Cich-miR-1552	0	0	0	0	0	0	1	0
Cich-miR-442a	0	0	0	1	0	0	0	0
Cich-miR-2d	0	0	0	0	0	0	1	0
Cich-miR-380	1	0	1	0	0	0	0	0
Cich-miR-1262	1	1	1	1	1	1	1	1
Cich-miR-1118	1	0	1	1	1	0	0	0
Cich-miR-2719	0	1	1	0	1	0	0	0
Cich-miR-2526	0	0	0	1	0	0	0	0
Cich-miR-2729	0	1	0	0	0	0	0	0
Cich-miR-504b	0	1	1	0	0	0	0	0
Cich-miR-1821	1	1	1	1	1	1	1	1
Cich-miR-2388a	1	1	1	1	1	1	1	1
Cich-miR-272b	1	1	1	1	0	0	0	0
Cich-miR-1092	1	1	1	1	1	0	0	0
Cich-miR-341d	0	0	0	0	0	0	0	1
Cich-miR-1718	0	0	0	0	1	0	0	0
Cich-miR-712	0	0	0	0	0	1	0	0
Cich-miR-1464	1	1	1	0	0	0	0	0
Cich-miR-162	1	1	1	1	1	1	1	1
Cich-miR-81g	0	0	0	0	0	0	1	0
Cich-miR-942	0	0	0	0	0	1	1	1
Cich-miR-890	0	1	0	0	0	0	0	0
Cich-miR-585	0	0	0	0	1	0	0	0
Cich-miR-2833	0	1	0	0	0	0	0	0
Cich-miR-2249	0	0	1	1	0	0	0	0
Cich-miR-1711	0	0	0	0	0	1	1	0
Cich-miR-702	0	1	0	0	0	0	0	0
Cich-miR-278	1	1	1	1	1	1	1	1
Cich-miR-586	1	1	1	1	1	1	1	1
Cich-miR-1421	0	0	1	1	1	0	0	0
Cich-miR-2325b	0	0	0	0	0	0	1	0
Cich-miR-2218	0	0	0	0	0	1	1	1
Cich-miR-2149	0	0	0	1	0	0	0	0
Cich-miR-2201	1	1	1	0	0	0	0	0
Cich-miR-2481	0	0	0	0	0	1	1	0
Cich-miR-1238	0	1	0	0	0	0	0	0
Cich-miR-912	1	1	1	1	1	1	1	1
Cich-miR-804	0	0	1	1	0	0	0	0
Cich-miR-2165	0	0	0	0	1	0	0	0
Cich-miR-1155	1	0	0	1	0	0	0	0
Cich-miR-2531	0	0	0	0	0	1	0	0
Cich-miR-1270	1	0	0	1	0	1	0	1
Cich-miR-2388b	1	1	1	1	1	1	1	1
Cich-miR-1066	0	0	0	0	0	0	0	1
Cich-miR-341e	0	0	0	0	0	1	0	0
Cich-miR-610	0	0	1	1	0	0	0	0
Cich-miR-359	0	0	0	0	0	1	1	1
Cich-miR-155	1	0	0	0	0	0	0	0
Cich-miR-923	0	0	0	0	0	1	0	0
Cich-miR-329b	0	0	1	0	0	0	0	0
Cich-miR-867	0	0	0	0	0	0	0	1
Cich-miR-396	0	0	0	0	0	0	0	1
Cich-miR-2514	0	1	0	0	0	0	0	0
Cich-miR-1237	1	1	1	1	1	1	1	1
Cich-miR-1325	0	0	0	0	0	1	0	0
Cich-miR-1722	0	0	0	1	0	0	0	0
Cich-miR-422	0	0	0	1	0	0	0	0
Cich-miR-13	0	1	1	1	0	0	0	0
Cich-miR-403	1	0	0	0	0	0	0	0
Cich-miR-607	0	1	0	0	0	0	0	0
Cich-miR-1135	0	1	0	1	0	0	0	0
Cich-miR-1634	1	1	1	0	0	0	0	0
Cich-miR-2568	1	0	1	1	1	1	1	0
Cich-miR-1655	1	1	0	0	0	0	0	0
Cich-miR-318	0	0	0	0	0	0	0	1
Cich-miR-707	0	0	0	0	0	1	1	0
Cich-miR-455	0	0	0	0	0	1	0	0
Cich-miR-1822	1	1	1	0	1	0	0	0
Cich-miR-2544	1	0	0	1	1	0	0	0
Cich-miR-2862	1	1	0	1	1	0	0	0
Cich-miR-1121	0	0	0	0	0	0	1	0
Cich-miR-575c	1	1	0	1	0	0	0	0
Cich-miR-1771a	0	0	0	0	1	0	0	0
Cich-miR-973b	1	1	1	1	1	1	1	1
Cich-miR-7a	0	1	0	1	0	0	0	0
Cich-miR-989	0	0	0	0	0	0	1	0
Cich-miR-464	0	0	0	0	1	0	0	0
Cich-miR-1797	1	1	1	1	1	1	1	0
Cich-miR-2713	1	1	1	1	1	0	0	0
Cich-miR-1824	0	0	0	0	1	0	0	0
Cich-miR-2073	0	0	0	0	0	0	0	1
Cich-miR-2843	0	1	1	0	0	0	0	0
Cich-miR-1840	0	0	0	1	0	0	0	0
Cich-miR-818a	1	0	0	1	0	0	0	0
Cich-miR-776	0	0	0	0	0	0	1	0
Cich-miR-2559	0	1	1	1	0	0	0	0
Cich-miR-839	1	1	1	1	1	1	1	0
Cich-miR-2399	1	1	1	1	1	1	1	1
Cich-miR-1540	0	1	1	1	0	0	0	0
Cich-miR-2708	0	0	0	0	0	0	0	1
Cich-miR-2338	0	0	1	0	0	0	0	0
Cich-miR-1414	1	1	1	0	1	0	0	0
Cich-miR-87	1	1	1	1	1	1	1	1
Cich-miR-594	0	0	0	0	0	0	1	1
Cich-miR-1872	0	1	0	0	0	0	0	0
Cich-miR-1968	0	0	0	0	0	0	0	1
Cich-miR-1632	1	1	1	1	0	1	1	1
Cich-miR-2180	0	1	0	0	1	0	0	0
Cich-miR-2291	0	0	1	0	0	0	0	0
Cich-miR-1037	1	1	1	1	1	0	0	0
Cich-miR-555a	1	0	1	1	1	0	0	0
Cich-miR-1716	1	1	1	1	0	0	0	0
Cich-miR-2278	0	0	0	0	0	0	1	1
Cich-miR-2198	0	0	0	0	0	1	1	1
Cich-miR-2881	0	1	1	1	1	0	0	0
Cich-miR-687a	0	0	0	1	0	0	0	0
Cich-miR-1741	1	1	1	1	1	1	1	1
Cich-miR-2633	0	0	0	1	0	0	0	0
Cich-miR-365	0	1	0	1	1	0	0	0
Cich-miR-749	0	1	0	0	1	0	0	0
Cich-miR-215	0	1	1	0	0	0	0	0
Cich-miR-1264	0	0	0	0	0	0	1	0
Cich-miR-1496	0	0	0	0	0	0	0	1
Cich-miR-893	0	0	1	0	0	0	0	0
Cich-miR-71	0	0	0	0	0	0	1	1
Cich-miR-722	0	0	0	0	0	0	0	1
Cich-miR-1962	0	0	0	1	0	0	0	0
Cich-miR-426	0	0	1	0	0	0	0	0
Cich-miR-791b	0	0	0	0	0	1	1	0
Cich-miR-131	1	1	0	1	1	0	0	0
Cich-miR-1590	0	0	0	0	0	0	1	0
Cich-miR-1947	0	0	0	0	0	1	1	1
Cich-miR-909	1	1	1	1	1	1	1	1
Cich-miR-1432	0	1	1	0	0	0	0	0
Cich-miR-2047	0	1	0	0	0	0	0	0
Cich-miR-582	0	0	0	0	0	1	1	0
Cich-miR-2622	0	0	0	0	0	0	1	0
Cich-miR-2853	0	0	0	0	0	1	1	1
Cich-miR-1227	0	0	0	0	0	0	1	0
Cich-miR-1033	0	0	0	0	0	1	0	0
Cich-miR-2653	0	1	0	1	1	0	0	0
Cich-miR-108	0	1	0	0	0	0	0	0
Cich-miR-2715	0	0	0	0	1	0	0	0
Cich-miR-773a	0	0	0	0	1	0	0	0
Cich-miR-1458	0	1	0	1	1	0	0	0
Cich-miR-2011	0	0	0	0	0	1	1	1
Cich-miR-2450	0	0	0	0	0	1	1	0
Cich-miR-1593	0	0	0	0	0	0	1	0
Cich-miR-360	1	1	0	1	1	0	0	0
Cich-miR-1829	0	0	0	0	0	1	0	0
Cich-miR-339	0	0	0	0	0	1	1	0
Cich-miR-1787	0	0	0	0	0	1	0	1
Cich-miR-2381	0	1	0	0	0	0	0	0
Cich-miR-110	0	0	0	0	0	1	0	0
Cich-miR-312	1	1	1	1	1	1	1	1
Cich-miR-493	0	0	0	1	0	0	0	0
Cich-miR-2870	1	1	0	0	1	0	0	0
Cich-miR-1954	0	1	0	0	0	0	0	0
Cich-miR-555b	0	0	0	1	0	0	0	0
Cich-miR-76	1	1	1	1	1	1	1	1
Cich-miR-1099	1	1	1	1	0	1	1	1
Cich-miR-2325a	0	0	0	0	0	1	1	0
Cich-miR-1391	0	0	0	0	0	0	0	1
Cich-miR-2147	1	0	1	1	0	0	0	0
Cich-miR-2532	0	0	0	0	0	0	1	0
Cich-miR-1257	0	0	0	0	0	0	1	1
Cich-miR-1056	1	1	1	1	1	1	1	1
Cich-miR-986	0	0	0	0	0	0	1	0
Cich-miR-2882	0	1	1	1	0	0	0	0
Cich-miR-2124	0	0	0	0	0	1	0	0
Cich-miR-119	0	0	0	0	0	1	1	1
Cich-miR-2c	0	0	0	0	0	1	1	1
Cich-miR-649a	0	0	0	1	0	0	0	0
Cich-miR-295	0	0	1	1	0	0	0	0
Cich-miR-565	0	0	0	0	0	0	1	0
Cich-miR-7e	1	1	1	1	1	0	0	0
Cich-miR-474	1	1	1	1	1	1	1	1
Cich-miR-1522	0	1	0	0	0	0	0	0
Cich-miR-1589	0	0	0	0	1	0	0	0
Cich-miR-1007	1	1	1	1	1	1	1	1
Cich-miR-687c	0	0	0	1	0	0	0	0
Cich-miR-884	0	0	0	0	1	0	0	0
Cich-miR-1388	0	0	0	0	0	1	1	0
Cich-miR-2576	0	0	0	0	0	1	1	1
Cich-miR-447	1	0	1	1	1	1	1	1
Cich-miR-191	0	0	1	1	0	0	0	0
Cich-miR-562	1	1	1	1	0	0	0	0
Cich-miR-86	0	0	0	0	0	1	1	1
Cich-miR-511	0	1	0	1	1	0	0	0
Cich-miR-2184	0	1	0	0	0	0	0	0
Cich-miR-817	0	1	1	0	1	0	0	0
Cich-miR-1216	1	0	0	0	0	0	0	0
Cich-miR-2675	0	0	0	0	1	0	0	0
Cich-miR-2477	1	1	1	1	0	0	0	0
Cich-miR-2516	0	0	0	0	0	0	0	1
Cich-miR-575d	0	0	0	0	1	0	0	0
Cich-miR-1519	1	0	0	1	0	0	0	0
Cich-miR-2464	0	0	0	0	0	0	1	1
Cich-miR-246	0	0	0	0	0	0	0	1
Cich-miR-1075	0	0	0	0	0	1	0	0
Cich-miR-570	0	1	0	0	1	1	1	0
Cich-miR-1942	1	1	1	1	1	0	0	0
Cich-miR-921a	1	0	1	1	1	1	1	1
Cich-miR-1399	0	0	0	0	1	0	0	0
Cich-miR-2861	0	0	0	0	1	0	0	0
Cich-miR-26	0	0	0	0	0	0	0	1
Cich-miR-1411	0	0	0	1	0	0	0	0
Cich-miR-1412	1	0	0	1	0	0	0	0
Cich-miR-2555	0	1	0	0	0	0	0	0
Cich-miR-2722	1	1	1	1	1	1	1	1
Cich-miR-187	1	1	1	1	1	0	0	0
Cich-miR-2755	0	0	0	0	0	1	0	1
Cich-miR-690	0	0	0	0	0	1	1	0
Cich-miR-779	1	1	1	1	0	1	1	1
Cich-miR-1082	0	0	1	0	0	0	0	0
Cich-miR-1759	0	0	1	0	0	0	0	0
Cich-miR-121	0	0	0	0	0	1	1	1
Cich-miR-2280	1	1	0	1	0	0	0	0
Cich-miR-1448	0	0	0	0	0	1	0	0
Cich-miR-1261	0	0	1	0	0	0	0	0
Cich-miR-2493	0	0	0	0	1	0	0	0
Cich-miR-1153	0	0	0	0	0	0	0	1
Cich-miR-2194	1	1	1	0	0	0	0	0
Cich-miR-2277	0	0	0	0	0	1	1	0
Cich-miR-1165	1	1	1	1	1	1	1	1
Cich-miR-1679	0	0	0	0	0	0	1	0
Cich-miR-1172b	0	0	0	0	0	1	1	1
Cich-miR-353	0	0	0	1	0	0	1	0
Cich-miR-466	1	1	0	1	0	0	0	0
Cich-miR-139	1	1	1	1	1	1	1	1
Cich-miR-1879	0	0	0	0	0	0	1	0
Cich-miR-1571	0	0	1	0	0	0	0	0
Cich-miR-2057	1	1	1	1	1	1	1	1
Cich-miR-2048	1	0	1	1	0	0	0	0
Cich-miR-781	0	0	0	0	0	1	0	0
Cich-miR-202	1	1	1	1	1	1	1	1
Cich-miR-2185	1	0	1	0	1	0	0	0
Cich-miR-124	0	1	1	0	0	1	1	1
Cich-miR-1752	0	1	0	1	1	0	0	0
Cich-miR-2117	0	0	0	0	1	0	0	0
Cich-miR-335	0	0	1	1	0	0	0	0
Cich-miR-947	1	0	0	1	0	0	1	0
Cich-miR-2125	0	0	0	0	0	0	1	0
Cich-miR-2052	0	1	0	0	0	0	0	0
Cich-miR-2356	0	1	0	0	0	0	0	0
Cich-miR-2796	0	0	0	0	0	0	0	1
Cich-miR-1568	0	0	0	0	0	1	0	0
Cich-miR-763	0	0	0	1	0	0	0	0
Cich-miR-889	0	0	0	0	0	0	1	0
Cich-miR-1456	0	0	0	0	1	1	1	1
Cich-miR-1425	0	0	0	1	1	0	0	0
Cich-miR-1355	0	0	0	0	0	0	1	1
Cich-miR-1183	1	1	1	1	0	0	0	0
Cich-miR-1977	0	1	0	0	0	0	0	0
Cich-miR-2328	0	1	0	1	0	0	0	0
Cich-miR-2297	0	0	0	0	0	1	1	1
Cich-miR-1591	1	1	1	1	1	1	1	1
Cich-miR-725	0	1	0	0	1	0	0	0
Cich-miR-2485	0	0	0	1	0	0	0	0
Cich-miR-453	0	1	0	0	0	0	0	0
Cich-miR-425	0	0	0	0	0	1	0	0
Cich-miR-2131	0	0	0	0	0	1	0	0
Cich-miR-19	1	1	1	1	1	1	1	1
Cich-miR-2630	0	0	0	0	0	1	0	0
Cich-miR-806	0	0	0	0	0	0	0	1
Cich-miR-564	0	1	0	1	0	0	0	0
Cich-miR-1636	0	0	0	1	0	0	0	0
Cich-miR-660	1	1	0	1	1	1	1	1
Cich-miR-212	0	0	1	0	0	0	0	0
Cich-miR-48	0	1	1	1	1	1	0	1
Cich-miR-75	1	0	0	1	0	0	0	0
Cich-miR-894	0	0	1	0	1	0	0	0
Cich-miR-2015	0	0	0	0	0	0	0	1
Cich-miR-1090	0	0	0	0	0	1	1	0
Cich-miR-615	1	1	1	1	1	1	1	1
Cich-miR-1943b	0	0	0	0	0	1	0	1
Cich-miR-158	0	0	0	0	1	0	0	0
Cich-miR-1327	0	0	0	1	0	0	0	0
Cich-miR-1331	0	0	0	0	0	0	1	0
Cich-miR-868	1	0	1	1	0	0	0	0
Cich-miR-1015	1	1	1	1	1	1	1	1
Cich-miR-1117	0	1	1	0	0	0	0	0
Cich-miR-2141a	0	0	0	1	0	0	0	0
Cich-miR-1573	1	1	1	1	1	1	1	0
Cich-miR-2085	0	0	0	1	1	0	1	1
Cich-miR-387	1	1	1	1	0	0	0	0
Cich-miR-2123	1	1	0	1	0	0	0	0
Cich-miR-2008	1	1	1	1	1	0	0	0
Cich-miR-2626	0	1	0	0	0	0	0	0
Cich-miR-32	0	1	0	0	0	0	0	0
Cich-miR-2826	1	1	1	1	1	1	1	0
Cich-miR-132	1	1	1	1	0	0	0	0
Cich-miR-2699	0	0	1	0	0	1	1	0
Cich-miR-1517	0	0	0	0	0	1	0	0
Cich-miR-2209	1	1	0	1	0	0	0	0
Cich-miR-176b	1	0	1	1	0	0	0	0
Cich-miR-196a	0	0	0	1	0	0	0	0
Cich-miR-910	1	0	0	0	0	0	0	0
Cich-miR-1307	0	1	1	0	1	0	0	0
Cich-miR-2074	0	1	0	0	0	0	0	0
Cich-miR-1460	0	0	0	0	0	1	1	1
Cich-miR-555c	1	1	1	1	1	0	0	0
Cich-miR-289	0	0	0	0	0	1	0	0
Cich-miR-774b	0	0	0	0	0	1	0	0
Cich-miR-2432	0	0	0	0	0	1	0	0
Cich-miR-1894	0	0	0	0	0	1	0	1
Cich-miR-1259	0	1	1	0	0	0	0	0
Cich-miR-1077	0	0	0	1	0	0	0	0
Cich-miR-2753	0	0	0	0	0	1	1	1
Cich-miR-2059a	0	0	0	0	0	0	1	0
Cich-miR-81e	0	0	0	0	0	1	1	1
Cich-miR-1373	0	0	0	1	0	0	0	0
Cich-miR-1549	0	0	0	0	1	0	0	0
Cich-miR-2762	0	0	0	0	0	1	1	1
Cich-miR-2256	0	0	1	0	0	0	0	0
Cich-miR-122	0	0	0	0	0	1	0	0
Cich-miR-2159	0	0	0	0	0	1	1	0
Cich-miR-2281	1	0	0	0	0	0	0	0
Cich-miR-1191	1	1	0	1	1	0	1	0
Cich-miR-2071	1	1	1	1	1	1	1	1
Cich-miR-918	0	0	0	0	1	0	0	0
Cich-miR-1889	0	0	0	0	0	0	1	0
Cich-miR-1837	1	0	1	1	1	1	1	1
Cich-miR-25	0	0	0	0	1	0	0	0
Cich-miR-385	1	1	1	1	1	1	1	1
Cich-miR-803	0	0	0	1	0	0	0	0
Cich-miR-2835	0	0	0	0	0	0	1	0
Cich-miR-270	0	0	0	0	0	0	0	1
Cich-miR-2214b	0	0	1	1	1	0	0	0
Cich-miR-341b	0	0	0	0	0	1	0	1
Cich-miR-341c	0	0	0	0	0	1	0	1
Cich-miR-908	0	0	0	0	0	1	1	0
Cich-miR-1190	0	0	0	1	0	0	0	0
Cich-miR-1765	1	1	1	1	1	1	1	1
Cich-miR-2776	0	0	0	0	0	1	1	0
Cich-miR-2136	1	0	1	0	0	0	0	0
Cich-miR-1586b	0	0	0	0	0	0	1	0
Cich-miR-2024	1	1	1	1	1	1	1	1
Cich-miR-1870	0	0	0	1	0	0	0	0
Cich-miR-2805	0	0	1	1	0	0	0	0
Cich-miR-892	1	1	1	1	1	1	1	1
Cich-miR-436	1	1	1	1	1	1	1	1
Cich-miR-2049	1	1	1	0	0	0	0	0
Cich-miR-2269	0	0	0	0	1	0	0	0
Cich-miR-673	0	0	0	0	0	1	1	1
Cich-miR-2033	0	0	0	0	0	1	0	1
Cich-miR-1600	0	0	0	0	1	0	0	0
Cich-miR-2259	1	1	1	1	0	0	0	0
Cich-miR-1791	0	1	0	0	0	0	0	0
Cich-miR-2362	0	0	1	1	0	0	0	0
Cich-miR-1280	0	0	1	1	0	0	0	0
Cich-miR-2848	0	0	0	0	1	0	0	0
Cich-miR-1996	0	0	0	0	0	1	1	0
Cich-miR-1844b	0	1	0	1	0	0	0	0
Cich-miR-1699	1	1	1	1	1	0	0	0
Cich-miR-2672	0	0	0	0	0	1	1	1
Cich-miR-2731	1	1	1	1	1	0	0	1
Cich-miR-595b	0	0	0	0	1	0	0	0
Cich-miR-915	0	1	0	0	0	0	0	0
Cich-miR-97e	1	0	0	0	0	0	0	1
Cich-miR-2646	1	1	0	1	1	0	0	0
Cich-miR-1401	0	0	0	0	0	1	0	0
Cich-miR-1088	0	0	0	0	1	0	0	0
Cich-miR-671	0	1	0	0	0	0	0	0
Cich-miR-2475	0	0	0	0	0	0	1	0
Cich-miR-228	1	1	1	1	1	0	0	0
Cich-miR-997	1	0	1	1	1	1	1	0
Cich-miR-1539	0	0	0	0	0	1	0	0
Cich-miR-2557	0	0	0	0	1	0	0	0
Cich-miR-2806	0	0	0	1	0	0	0	0
Cich-miR-1376	0	1	0	0	0	0	0	0
Cich-miR-198	0	0	0	0	0	1	1	1
Cich-miR-2320	1	1	1	1	0	0	0	0
Cich-miR-2534	0	0	0	0	0	1	0	0
Cich-miR-1713	0	0	0	1	0	0	0	0
Cich-miR-1025	0	0	0	0	0	0	0	1
Cich-miR-838	1	1	1	1	1	1	1	1
Cich-miR-2261	0	1	1	1	1	0	1	0
Cich-miR-691	1	1	1	1	0	0	0	0
Cich-miR-1000	1	1	0	1	0	1	0	1
Cich-miR-7d	0	1	0	0	0	0	0	0
Cich-miR-612b	1	0	1	1	0	0	0	0
Cich-miR-258	1	0	0	0	0	0	0	0
Cich-miR-1139	0	0	0	0	0	1	0	0
Cich-miR-2404	0	0	0	0	0	1	0	0
Cich-miR-2263a	0	1	1	1	0	0	0	0
Cich-miR-262	0	0	0	0	0	0	0	1
Cich-miR-2636	0	0	0	1	0	0	0	0
Cich-miR-580	1	1	1	1	1	1	1	1
Cich-miR-415	0	0	0	0	0	0	1	0
Cich-miR-1543	1	1	1	1	1	1	0	1
Cich-miR-752	0	1	0	1	0	0	0	0
Cich-miR-446b	0	0	0	0	1	0	0	0
Cich-miR-2240	0	0	0	0	0	1	0	0
Cich-miR-2495	1	1	1	1	1	1	1	1
Cich-miR-1911	0	1	0	1	1	0	0	0
Cich-miR-1596	0	1	0	0	0	0	0	0
Cich-miR-2132	1	1	0	0	0	0	0	0
Cich-miR-2335	1	1	1	1	1	0	0	0
Cich-miR-588	0	1	1	1	0	0	0	0
Cich-miR-15	0	1	0	1	0	0	0	0
Cich-miR-1657	1	1	1	1	1	1	1	1
Cich-miR-151	1	1	1	1	1	1	1	1
Cich-miR-1603	1	1	1	1	0	1	0	0
Cich-miR-93	0	0	0	0	0	0	1	0
Cich-miR-2757	0	0	0	0	0	1	0	1
Cich-miR-58	1	1	1	1	1	1	1	1
Cich-miR-1965	0	0	0	0	0	1	0	0
Cich-miR-2888	0	0	0	1	1	0	0	0
Cich-miR-598	1	1	1	1	1	0	0	0
Cich-miR-2792	0	0	0	0	0	0	1	0
Cich-miR-2788	0	0	0	0	0	0	1	0
Cich-miR-1520	0	0	0	1	0	0	0	0
Cich-miR-1236b	0	0	1	0	1	0	0	0
Cich-miR-1784	0	1	0	0	0	0	0	0
Cich-miR-2220	0	0	0	0	0	1	0	0
Cich-miR-945	0	0	0	0	0	1	1	0
Cich-miR-1712c	0	0	0	0	1	1	0	1
Cich-miR-2619	1	1	1	1	1	1	1	1
Cich-miR-2151	1	1	1	0	0	0	0	0
Cich-miR-68	0	0	0	0	0	0	0	1
Cich-miR-1466	0	0	0	0	0	1	1	1
Cich-miR-683	1	0	1	1	0	0	0	0
Cich-miR-1163	0	0	0	0	1	0	0	0
Cich-miR-2717	0	0	0	0	0	1	1	1
Cich-miR-2469	1	1	1	0	0	0	0	0
Cich-miR-2654b	0	0	0	0	0	1	0	0
Cich-miR-696	1	1	1	1	1	1	1	1
Cich-miR-1905	0	0	0	0	0	0	1	0
Cich-miR-537	0	0	0	0	0	1	0	0
Cich-miR-520	0	0	0	0	0	1	1	0
Cich-miR-2763	0	0	0	0	0	0	0	1
Cich-miR-1306	0	1	1	1	0	0	0	0
Cich-miR-667	0	0	0	0	0	1	0	0
Cich-miR-1628	0	0	0	0	0	0	0	1
Cich-miR-902	0	0	0	0	0	1	1	1
Cich-miR-1440	0	0	0	0	1	0	0	0
Cich-miR-1350	1	0	0	0	0	0	0	0
Cich-miR-2874	1	1	1	1	1	1	1	1
Cich-miR-561	0	0	0	0	0	0	0	1
Cich-miR-661	1	1	1	1	0	0	0	0
Cich-miR-2019	0	0	0	0	0	0	1	1
Cich-miR-2710	0	0	0	0	0	0	1	0
Cich-miR-850	0	0	0	0	0	1	1	0
Cich-miR-557	0	0	0	0	0	1	1	1
Cich-miR-1104	1	1	1	1	0	1	1	1
Cich-miR-1113	1	1	1	1	0	0	0	0
Cich-miR-2523	0	0	0	0	0	1	1	0
Cich-miR-2517	0	0	1	0	0	1	1	1
Cich-miR-2112	0	0	0	0	0	1	0	0
Cich-miR-175	1	1	1	1	1	1	1	1
Cich-miR-1176	0	0	0	0	0	1	1	1
Cich-miR-736	0	0	0	0	0	1	1	1
Cich-miR-2102	0	1	0	0	0	0	0	0
Cich-miR-1386	1	1	1	1	1	1	1	1
Cich-miR-700	0	1	0	0	1	1	0	1
Cich-miR-1461	1	1	1	1	1	1	1	1
Cich-miR-1189	1	1	1	1	1	1	1	1
Cich-miR-2327	0	0	0	0	1	0	0	0
Cich-miR-349	0	0	0	0	0	1	1	1
Cich-miR-1326	0	0	0	0	0	1	1	0
Cich-miR-1582	0	1	0	0	0	1	1	0
Cich-miR-2231b	0	0	0	1	0	1	0	0
Cich-miR-575b	0	1	0	0	0	0	0	0
Cich-miR-2098	0	0	0	0	0	1	0	0
Cich-miR-715	0	0	0	0	0	1	1	1
Cich-miR-1292	0	0	0	1	0	0	0	0
Cich-miR-1567b	0	0	0	1	0	0	0	0
Cich-miR-2348	1	1	1	1	1	1	1	1
Cich-miR-284	0	0	0	0	0	0	1	0
Cich-miR-2121	0	0	0	0	1	0	0	0
Cich-miR-847	0	1	0	1	0	0	0	0
Cich-miR-9	0	0	1	0	0	0	0	0
Cich-miR-1397	0	0	0	0	0	1	1	1
Cich-miR-1932	0	0	0	1	0	0	0	0
Cich-miR-2016	0	0	0	0	1	0	0	0
Cich-miR-468	0	0	0	0	1	0	0	0
Cich-miR-1036	1	0	1	1	0	0	0	0
Cich-miR-1110	1	0	1	0	0	0	0	0
Cich-miR-1408	1	1	1	1	1	1	1	1
Cich-miR-542	1	0	1	0	0	0	0	0
Cich-miR-962	1	0	0	1	1	0	0	0
Cich-miR-1507	0	1	0	0	0	0	0	0
Cich-miR-301	0	0	0	0	1	0	0	0
Cich-miR-138	0	0	0	0	0	1	1	1
Cich-miR-2100	1	1	1	1	0	1	0	1
Cich-miR-1198	0	0	0	0	0	1	1	0
Cich-miR-1273	1	1	1	1	1	1	1	1
Cich-miR-2235	0	1	0	0	0	0	0	0
Cich-miR-1757	0	0	0	1	0	0	0	0
Cich-miR-2316	0	0	0	0	1	0	0	0
Cich-miR-1433	0	0	0	0	1	0	0	0
Cich-miR-2054	0	0	0	0	0	1	1	1
Cich-miR-2771	0	0	0	0	0	1	1	1
Cich-miR-55b	0	0	0	0	0	1	1	1
Cich-miR-2382	1	0	0	1	0	0	0	0
Cich-miR-519	1	1	1	1	1	1	1	1
Cich-miR-521	1	1	1	1	0	0	0	0
Cich-miR-49	0	1	1	1	1	0	0	0
Cich-miR-2628	0	0	0	0	0	1	0	1
Cich-miR-808	1	1	1	1	0	0	0	0
Cich-miR-2600a	0	0	0	0	0	1	0	0
Cich-miR-842	1	0	0	0	0	0	0	0
Cich-miR-1340	0	0	0	1	0	0	0	0
Cich-miR-810	1	1	1	1	1	1	1	1
Cich-miR-1063	0	0	0	0	0	0	0	1
Cich-miR-1076	0	0	0	1	0	0	0	0
Cich-miR-442c	0	0	0	1	0	0	0	0
Cich-miR-589	1	1	0	1	0	0	0	0
Cich-miR-97d	0	0	0	0	0	0	0	1
Cich-miR-347d	0	0	0	1	0	0	0	0
Cich-miR-235	0	0	0	0	1	0	0	0
Cich-miR-2492	1	1	1	1	1	0	0	0
Cich-miR-931	0	0	0	0	0	0	1	0
Cich-miR-1747	1	1	1	1	1	1	1	1
Cich-miR-761	0	0	0	0	0	0	1	0
Cich-miR-1916	0	0	0	0	1	0	0	0
Cich-miR-2673	1	1	1	1	1	1	1	1
Cich-miR-1604	0	0	0	0	1	0	0	0
Cich-miR-2637	0	1	0	0	0	0	0	0
Cich-miR-190	0	0	0	0	0	0	1	0
Cich-miR-1597	1	0	0	1	0	0	0	0
Cich-miR-199	1	1	1	1	1	1	1	1
Cich-miR-7f	1	1	1	1	1	0	0	0
Cich-miR-1943a	1	1	1	1	1	0	0	0
Cich-miR-2460	0	0	0	0	0	0	1	0
Cich-miR-2702	1	1	0	0	0	0	0	0
Cich-miR-2284	0	0	0	0	0	0	1	0
Cich-miR-644	0	0	0	0	0	1	1	0
Cich-miR-1798	0	0	1	0	0	0	0	0
Cich-miR-1867	0	0	1	0	0	0	0	0
Cich-miR-1948	0	0	0	0	0	1	0	0
Cich-miR-1181	1	1	0	1	0	0	0	0
Cich-miR-574	0	0	0	0	0	1	1	0
Cich-miR-639	0	0	0	0	0	1	1	0
Cich-miR-2614	0	0	0	0	0	1	1	0
Cich-miR-2059b	1	1	1	1	1	1	1	1
Cich-miR-2716	1	1	1	1	1	1	1	1
Cich-miR-294	0	0	0	0	0	0	1	0
Cich-miR-1349	0	0	0	0	0	0	0	1
Cich-miR-2570	1	1	1	1	0	0	0	0
Cich-miR-1504	1	1	1	1	0	0	0	0
Cich-miR-105	0	1	1	1	1	1	1	1
Cich-miR-21	1	1	1	1	1	1	1	1
Cich-miR-2476	0	0	0	0	0	0	0	1
Cich-miR-1645	0	1	1	1	0	0	0	0
Cich-miR-2789	0	0	0	0	0	0	0	1
Cich-miR-476	1	1	1	1	1	0	0	0
Cich-miR-642	0	0	0	0	1	0	0	0
Cich-miR-145	0	0	0	0	0	0	1	0
Cich-miR-1293	0	0	0	0	0	0	0	1
Cich-miR-206	0	0	0	0	0	1	0	1
Cich-miR-2360	0	0	0	0	1	0	0	0
Cich-miR-392	1	0	0	0	0	0	0	0
Cich-miR-2597	0	0	0	0	0	0	1	0
Cich-miR-697	0	0	0	0	0	1	0	0
Cich-miR-2031	0	0	0	0	0	1	0	1
Cich-miR-2060	0	0	0	0	1	0	0	0
Cich-miR-1008	0	0	0	0	0	0	1	0
Cich-miR-410	0	0	0	0	0	1	1	1
Cich-miR-39	1	0	0	0	0	0	0	1
Cich-miR-1144	1	1	0	0	0	0	0	0
Cich-miR-575a	0	1	0	1	0	0	0	0
Cich-miR-1313	1	1	1	1	1	0	0	0
Cich-miR-1712b	0	0	0	0	0	0	1	0
Cich-miR-614	0	0	0	0	1	0	0	0
Cich-miR-503	1	0	0	0	0	0	0	0
Cich-miR-599	0	0	0	0	0	0	1	0
Cich-miR-1527	0	0	0	0	0	1	1	1
Cich-miR-1529	1	1	0	1	0	0	0	0
Cich-miR-782	0	0	0	0	0	0	1	0
Cich-miR-1145	0	0	0	0	0	1	1	1
Cich-miR-558	0	0	1	0	0	0	0	0
Cich-miR-2353	0	0	0	0	0	1	1	1
Cich-miR-1161	0	0	0	0	1	0	0	0
Cich-miR-2106	0	1	1	0	0	0	0	0
Cich-miR-960	0	0	0	0	0	1	1	1
Cich-miR-77	0	1	1	1	1	0	0	0
Cich-miR-269	1	1	1	1	1	0	0	0
Cich-miR-1664	0	0	0	0	0	1	0	0
Cich-miR-1001	1	1	1	1	1	1	1	1
Cich-miR-2425	0	0	0	0	0	1	1	1
Cich-miR-2899	0	0	0	0	1	0	0	0
Cich-miR-976	1	0	1	0	0	0	0	0
Cich-miR-1053a	1	0	0	0	0	0	0	0
Cich-miR-1234a	0	1	0	0	0	0	0	0
Cich-miR-2126	0	0	0	0	0	0	0	1
Cich-miR-1708	0	0	0	1	0	1	1	1
Cich-miR-1413	0	1	1	1	1	0	0	0
Cich-miR-2679	1	1	1	1	0	0	0	0
Cich-miR-2618	1	0	0	0	0	0	0	0
Cich-miR-2372	1	1	1	1	0	0	0	0
Cich-miR-727	0	1	0	0	0	0	0	0
Cich-miR-863	0	0	0	0	0	1	1	0
Cich-miR-645	1	1	1	1	1	0	0	0
Cich-miR-1235	0	1	0	0	0	0	0	0
Cich-miR-433	1	1	1	1	1	1	1	1
Cich-miR-346	0	0	0	0	0	1	1	1
Cich-miR-1441	1	0	0	0	0	0	0	0
