# Supplementary material for: Conservation and novelty in the microRNA genomic landscape of hyperdiverse cichlid fishes
Source: Sci Rep. 2019 Sep 25;9:13848. doi: 10.1038/s41598-019-50124-0 (PMC6761260; doi:10.1038/s41598-019-50124-0)
Supplement: Supplementary file 2 — Supplementary Tables S1–S5 [file 41598_2019_50124_MOESM2_ESM.zip › Supplementary Table S5.xlsx]

## Sheet: Table S5
Table S5. Slopes representing the miRNA target sites density distribution on the 3' UTRs.
Type of miRNA targets	Type of 3' UTR	range of 3' UTRs	slope	graph
all targets	long	10%-90%	-2.797e-07
	short	10%-90%	-8.907e-06
conserved targets	long	10%-90%	-0.0001573
	short	10%-90%	-8.519e-05
