# Supplementary material for: Conservation and novelty in the microRNA genomic landscape of hyperdiverse cichlid fishes
Source: Sci Rep. 2019 Sep 25;9:13848. doi: 10.1038/s41598-019-50124-0 (PMC6761260; doi:10.1038/s41598-019-50124-0)
Supplement: Supplementary file 2 — Supplementary Tables S1–S5 [file 41598_2019_50124_MOESM2_ESM.zip › Supplementary Table S1.xlsx]

## Sheet: Table S1
Table S1. Sequencing statistics of the eight cichlid fishes used in this study.
Species	Paired-end reads (RNA-Seq)							Single-end reads (miRNA-Seq)
	individual 1	individual 2	individual 3	individual 4	individual 5	individual 6	Total	individual 1	individual 2	individual 3	individual 4	individual 5	individual 6	Total
M. zebra	7313297	6533453	4885071	4701185	5232358	5075319	33740683	13196530	9525174	8949531	11719782	4726863	11218793	59336673
P. nyererei	4832632	4478736	4361414	5028184	5274930	5245584	29221480	4697413	5146696	5785778	5525757	4921768	4612898	30690310
H. burtoni	4787388	5109268	4884650	6330225	5026523	4771578	30909632	4455522	5648697	6520618	7483884	7711536	6538181	38358438
A. alluaudi	4512489	5342049	5388686	5471186	6548073	5898438	33160921	6353478	6491961	7891458	7009710	3721353	7391196	38859156
N. brichardi	4534233	4623855	5472720	6235366	5527607	4481952	30875733	5806077	7436198	5003102	6214901	5847469	11667935	41975682
A. zaliosus	4813704	4567312	5082084	6130154	5015043	4666866	30275163	5403287	8441190	5768289	5383548	7687939	7071118	39755371
A. centrarchus	4175436	4695036	4074375	6255776	4762680	4332753	28296056	5832746	6880080	5185374	5731384	6795161	4439381	34864126
A. siquia	4786365	5551331	5522201	6035636	5492049	4731595	32119177	4966677	4648049	4555287	3735934	6654089	6284814	30844850
