# Supplementary material for: Conservation and novelty in the microRNA genomic landscape of hyperdiverse cichlid fishes
Source: Sci Rep. 2019 Sep 25;9:13848. doi: 10.1038/s41598-019-50124-0 (PMC6761260; doi:10.1038/s41598-019-50124-0)
Supplement: Supplementary file 2 — Supplementary Tables S1–S5 [file 41598_2019_50124_MOESM2_ESM.zip › Supplementary Table S2.xlsx]

## Sheet: Table S2
Table S2. One-to-one orthologous transcripts of the eight focal cichlid fishes (IDs from Ensembl release 92, Nile tilapia database, Orenil1.0).
ENSONIT00000000004.1
ENSONIT00000000005.1
ENSONIT00000000047.1
ENSONIT00000000062.1
ENSONIT00000000068.1
ENSONIT00000000078.1
ENSONIT00000000090.1
ENSONIT00000000093.1
ENSONIT00000000101.1
ENSONIT00000000112.1
ENSONIT00000000120.1
ENSONIT00000000168.1
ENSONIT00000000173.1
ENSONIT00000000179.1
ENSONIT00000000192.1
ENSONIT00000000206.1
ENSONIT00000000210.1
ENSONIT00000000240.1
ENSONIT00000000249.1
ENSONIT00000000255.1
ENSONIT00000000257.1
ENSONIT00000000266.1
ENSONIT00000000273.1
ENSONIT00000000278.1
ENSONIT00000000280.1
ENSONIT00000000281.1
ENSONIT00000000288.1
ENSONIT00000000314.1
ENSONIT00000000315.1
ENSONIT00000000319.1
ENSONIT00000000320.1
ENSONIT00000000323.1
ENSONIT00000000325.1
ENSONIT00000000338.1
ENSONIT00000000364.1
ENSONIT00000000464.1
ENSONIT00000000486.1
ENSONIT00000000497.1
ENSONIT00000000500.1
ENSONIT00000000516.1
ENSONIT00000000528.1
ENSONIT00000000529.1
ENSONIT00000000539.1
ENSONIT00000000540.1
ENSONIT00000000542.1
ENSONIT00000000560.1
ENSONIT00000000562.1
ENSONIT00000000570.1
ENSONIT00000000574.1
ENSONIT00000000579.1
ENSONIT00000000587.1
ENSONIT00000000590.1
ENSONIT00000000594.1
ENSONIT00000000599.1
ENSONIT00000000601.1
ENSONIT00000000605.1
ENSONIT00000000614.1
ENSONIT00000000615.1
ENSONIT00000000631.1
ENSONIT00000000666.1
ENSONIT00000000667.1
ENSONIT00000000672.1
ENSONIT00000000675.1
ENSONIT00000000677.1
ENSONIT00000000678.1
ENSONIT00000000681.1
ENSONIT00000000724.1
ENSONIT00000000743.1
ENSONIT00000000750.1
ENSONIT00000000760.1
ENSONIT00000000771.1
ENSONIT00000000772.1
ENSONIT00000000779.1
ENSONIT00000000804.1
ENSONIT00000000806.1
ENSONIT00000000823.1
ENSONIT00000000849.1
ENSONIT00000000857.1
ENSONIT00000000864.1
ENSONIT00000000870.1
ENSONIT00000000877.1
ENSONIT00000000879.1
ENSONIT00000000896.1
ENSONIT00000000918.1
ENSONIT00000000919.1
ENSONIT00000000921.1
ENSONIT00000000934.1
ENSONIT00000000963.1
ENSONIT00000000964.1
ENSONIT00000000965.1
ENSONIT00000000966.1
ENSONIT00000000972.1
ENSONIT00000000989.1
ENSONIT00000000990.1
ENSONIT00000001004.1
ENSONIT00000001013.1
ENSONIT00000001017.1
ENSONIT00000001035.1
ENSONIT00000001039.1
ENSONIT00000001078.1
ENSONIT00000001080.1
ENSONIT00000001083.1
ENSONIT00000001098.1
ENSONIT00000001109.1
ENSONIT00000001112.1
ENSONIT00000001121.1
ENSONIT00000001125.1
ENSONIT00000001129.1
ENSONIT00000001137.1
ENSONIT00000001141.1
ENSONIT00000001151.1
ENSONIT00000001153.1
ENSONIT00000001159.1
ENSONIT00000001161.1
ENSONIT00000001166.1
ENSONIT00000001179.1
ENSONIT00000001180.1
ENSONIT00000001193.1
ENSONIT00000001209.1
ENSONIT00000001212.1
ENSONIT00000001225.1
ENSONIT00000001231.1
ENSONIT00000001234.1
ENSONIT00000001252.1
ENSONIT00000001253.1
ENSONIT00000001262.1
ENSONIT00000001270.1
ENSONIT00000001280.1
ENSONIT00000001281.1
ENSONIT00000001290.1
ENSONIT00000001292.1
ENSONIT00000001326.1
ENSONIT00000001328.1
ENSONIT00000001338.1
ENSONIT00000001355.1
ENSONIT00000001369.1
ENSONIT00000001391.1
ENSONIT00000001394.1
ENSONIT00000001421.1
ENSONIT00000001432.1
ENSONIT00000001443.1
ENSONIT00000001444.1
ENSONIT00000001455.1
ENSONIT00000001458.1
ENSONIT00000001462.1
ENSONIT00000001477.1
ENSONIT00000001480.1
ENSONIT00000001502.1
ENSONIT00000001520.1
ENSONIT00000001526.1
ENSONIT00000001540.1
ENSONIT00000001552.1
ENSONIT00000001556.1
ENSONIT00000001564.1
ENSONIT00000001570.1
ENSONIT00000001575.1
ENSONIT00000001588.1
ENSONIT00000001591.1
ENSONIT00000001593.1
ENSONIT00000001597.1
ENSONIT00000001625.1
ENSONIT00000001632.1
ENSONIT00000001640.1
ENSONIT00000001645.1
ENSONIT00000001678.1
ENSONIT00000001681.1
ENSONIT00000001704.1
ENSONIT00000001719.1
ENSONIT00000001723.1
ENSONIT00000001726.1
ENSONIT00000001730.1
ENSONIT00000001731.1
ENSONIT00000001736.1
ENSONIT00000001751.1
ENSONIT00000001775.1
ENSONIT00000001781.1
ENSONIT00000001801.1
ENSONIT00000001813.1
ENSONIT00000001818.1
ENSONIT00000001836.1
ENSONIT00000001838.1
ENSONIT00000001850.1
ENSONIT00000001884.1
ENSONIT00000001902.1
ENSONIT00000001924.1
ENSONIT00000001925.1
ENSONIT00000001956.1
ENSONIT00000001959.1
ENSONIT00000001960.1
ENSONIT00000001981.1
ENSONIT00000001984.1
ENSONIT00000001993.1
ENSONIT00000002019.1
ENSONIT00000002021.1
ENSONIT00000002022.1
ENSONIT00000002030.1
ENSONIT00000002038.1
ENSONIT00000002041.1
ENSONIT00000002043.1
ENSONIT00000002047.1
ENSONIT00000002060.1
ENSONIT00000002077.1
ENSONIT00000002083.1
ENSONIT00000002085.1
ENSONIT00000002086.1
ENSONIT00000002088.1
ENSONIT00000002097.1
ENSONIT00000002100.1
ENSONIT00000002115.1
ENSONIT00000002123.1
ENSONIT00000002134.1
ENSONIT00000002150.1
ENSONIT00000002162.1
ENSONIT00000002164.1
ENSONIT00000002196.1
ENSONIT00000002202.1
ENSONIT00000002218.1
ENSONIT00000002229.1
ENSONIT00000002252.1
ENSONIT00000002293.1
ENSONIT00000002307.1
ENSONIT00000002313.1
ENSONIT00000002314.1
ENSONIT00000002319.1
ENSONIT00000002348.1
ENSONIT00000002353.1
ENSONIT00000002354.1
ENSONIT00000002368.1
ENSONIT00000002372.1
ENSONIT00000002381.1
ENSONIT00000002386.1
ENSONIT00000002387.1
ENSONIT00000002415.1
ENSONIT00000002455.1
ENSONIT00000002460.1
ENSONIT00000002482.1
ENSONIT00000002547.1
ENSONIT00000002557.1
ENSONIT00000002562.1
ENSONIT00000002569.1
ENSONIT00000002579.1
ENSONIT00000002589.1
ENSONIT00000002612.1
ENSONIT00000002630.1
ENSONIT00000002640.1
ENSONIT00000002685.1
ENSONIT00000002689.1
ENSONIT00000002710.1
ENSONIT00000002716.1
ENSONIT00000002724.1
ENSONIT00000002726.1
ENSONIT00000002730.1
ENSONIT00000002734.1
ENSONIT00000002739.1
ENSONIT00000002740.1
ENSONIT00000002770.1
ENSONIT00000002774.1
ENSONIT00000002783.1
ENSONIT00000002793.1
ENSONIT00000002802.1
ENSONIT00000002814.1
ENSONIT00000002830.1
ENSONIT00000002832.1
ENSONIT00000002850.1
ENSONIT00000002856.1
ENSONIT00000002864.1
ENSONIT00000002915.1
ENSONIT00000002946.1
ENSONIT00000002952.1
ENSONIT00000002954.1
ENSONIT00000002958.1
ENSONIT00000002959.1
ENSONIT00000002960.1
ENSONIT00000002961.1
ENSONIT00000002993.1
ENSONIT00000003005.1
ENSONIT00000003008.1
ENSONIT00000003010.1
ENSONIT00000003024.1
ENSONIT00000003028.1
ENSONIT00000003041.1
ENSONIT00000003042.1
ENSONIT00000003086.1
ENSONIT00000003092.1
ENSONIT00000003104.1
ENSONIT00000003105.1
ENSONIT00000003115.1
ENSONIT00000003128.1
ENSONIT00000003139.1
ENSONIT00000003140.1
ENSONIT00000003158.1
ENSONIT00000003163.1
ENSONIT00000003175.1
ENSONIT00000003185.1
ENSONIT00000003189.1
ENSONIT00000003198.1
ENSONIT00000003220.1
ENSONIT00000003224.1
ENSONIT00000003230.1
ENSONIT00000003231.1
ENSONIT00000003235.1
ENSONIT00000003252.1
ENSONIT00000003256.1
ENSONIT00000003263.1
ENSONIT00000003269.1
ENSONIT00000003281.1
ENSONIT00000003286.1
ENSONIT00000003304.1
ENSONIT00000003305.1
ENSONIT00000003311.1
ENSONIT00000003343.1
ENSONIT00000003347.1
ENSONIT00000003352.1
ENSONIT00000003355.1
ENSONIT00000003360.1
ENSONIT00000003380.1
ENSONIT00000003381.1
ENSONIT00000003394.1
ENSONIT00000003395.1
ENSONIT00000003406.1
ENSONIT00000003445.1
ENSONIT00000003461.1
ENSONIT00000003475.1
ENSONIT00000003481.1
ENSONIT00000003486.1
ENSONIT00000003498.1
ENSONIT00000003499.1
ENSONIT00000003503.1
ENSONIT00000003513.1
ENSONIT00000003522.1
ENSONIT00000003528.1
ENSONIT00000003556.1
ENSONIT00000003557.1
ENSONIT00000003560.1
ENSONIT00000003565.1
ENSONIT00000003571.1
ENSONIT00000003580.1
ENSONIT00000003592.1
ENSONIT00000003601.1
ENSONIT00000003608.1
ENSONIT00000003613.1
ENSONIT00000003633.1
ENSONIT00000003634.1
ENSONIT00000003635.1
ENSONIT00000003636.1
ENSONIT00000003647.1
ENSONIT00000003651.1
ENSONIT00000003658.1
ENSONIT00000003659.1
ENSONIT00000003660.1
ENSONIT00000003670.1
ENSONIT00000003672.1
ENSONIT00000003678.1
ENSONIT00000003692.1
ENSONIT00000003719.1
ENSONIT00000003724.1
ENSONIT00000003764.1
ENSONIT00000003781.1
ENSONIT00000003792.1
ENSONIT00000003798.1
ENSONIT00000003805.1
ENSONIT00000003809.1
ENSONIT00000003811.1
ENSONIT00000003814.1
ENSONIT00000003818.1
ENSONIT00000003819.1
ENSONIT00000003825.1
ENSONIT00000003845.1
ENSONIT00000003860.1
ENSONIT00000003865.1
ENSONIT00000003870.1
ENSONIT00000003887.1
ENSONIT00000003900.1
ENSONIT00000003914.1
ENSONIT00000003926.1
ENSONIT00000003932.1
ENSONIT00000003936.1
ENSONIT00000003954.1
ENSONIT00000003957.1
ENSONIT00000003979.1
ENSONIT00000003991.1
ENSONIT00000003993.1
ENSONIT00000003994.1
ENSONIT00000004017.1
ENSONIT00000004024.1
ENSONIT00000004032.1
ENSONIT00000004071.1
ENSONIT00000004073.1
ENSONIT00000004074.1
ENSONIT00000004087.1
ENSONIT00000004088.1
ENSONIT00000004098.1
ENSONIT00000004100.1
ENSONIT00000004106.1
ENSONIT00000004109.1
ENSONIT00000004138.1
ENSONIT00000004155.1
ENSONIT00000004173.1
ENSONIT00000004201.1
ENSONIT00000004213.1
ENSONIT00000004216.1
ENSONIT00000004217.1
ENSONIT00000004239.1
ENSONIT00000004270.1
ENSONIT00000004320.1
ENSONIT00000004329.1
ENSONIT00000004345.1
ENSONIT00000004351.1
ENSONIT00000004365.1
ENSONIT00000004371.1
ENSONIT00000004385.1
ENSONIT00000004414.1
ENSONIT00000004424.1
ENSONIT00000004432.1
ENSONIT00000004441.1
ENSONIT00000004446.1
ENSONIT00000004491.1
ENSONIT00000004524.1
ENSONIT00000004525.1
ENSONIT00000004529.1
ENSONIT00000004533.1
ENSONIT00000004535.1
ENSONIT00000004546.1
ENSONIT00000004584.1
ENSONIT00000004589.1
ENSONIT00000004613.1
ENSONIT00000004615.1
ENSONIT00000004626.1
ENSONIT00000004628.1
ENSONIT00000004632.1
ENSONIT00000004661.1
ENSONIT00000004663.1
ENSONIT00000004664.1
ENSONIT00000004677.1
ENSONIT00000004678.1
ENSONIT00000004705.1
ENSONIT00000004712.1
ENSONIT00000004737.1
ENSONIT00000004742.1
ENSONIT00000004743.1
ENSONIT00000004765.1
ENSONIT00000004778.1
ENSONIT00000004784.1
ENSONIT00000004786.1
ENSONIT00000004810.1
ENSONIT00000004826.1
ENSONIT00000004827.1
ENSONIT00000004829.1
ENSONIT00000004840.1
ENSONIT00000004848.1
ENSONIT00000004863.1
ENSONIT00000004872.1
ENSONIT00000004875.1
ENSONIT00000004896.1
ENSONIT00000004915.1
ENSONIT00000004923.1
ENSONIT00000004964.1
ENSONIT00000004991.1
ENSONIT00000005001.1
ENSONIT00000005011.1
ENSONIT00000005039.1
ENSONIT00000005058.1
ENSONIT00000005061.1
ENSONIT00000005069.1
ENSONIT00000005085.1
ENSONIT00000005096.1
ENSONIT00000005107.1
ENSONIT00000005109.1
ENSONIT00000005110.1
ENSONIT00000005131.1
ENSONIT00000005143.1
ENSONIT00000005147.1
ENSONIT00000005153.1
ENSONIT00000005163.1
ENSONIT00000005180.1
ENSONIT00000005188.1
ENSONIT00000005189.1
ENSONIT00000005190.1
ENSONIT00000005199.1
ENSONIT00000005201.1
ENSONIT00000005208.1
ENSONIT00000005218.1
ENSONIT00000005224.1
ENSONIT00000005225.1
ENSONIT00000005242.1
ENSONIT00000005248.1
ENSONIT00000005250.1
ENSONIT00000005263.1
ENSONIT00000005265.1
ENSONIT00000005311.1
ENSONIT00000005322.1
ENSONIT00000005332.1
ENSONIT00000005339.1
ENSONIT00000005349.1
ENSONIT00000005377.1
ENSONIT00000005395.1
ENSONIT00000005409.1
ENSONIT00000005422.1
ENSONIT00000005442.1
ENSONIT00000005446.1
ENSONIT00000005449.1
ENSONIT00000005451.1
ENSONIT00000005460.1
ENSONIT00000005471.1
ENSONIT00000005535.1
ENSONIT00000005546.1
ENSONIT00000005548.1
ENSONIT00000005555.1
ENSONIT00000005561.1
ENSONIT00000005567.1
ENSONIT00000005572.1
ENSONIT00000005574.1
ENSONIT00000005583.1
ENSONIT00000005603.1
ENSONIT00000005672.1
ENSONIT00000005674.1
ENSONIT00000005769.1
ENSONIT00000005771.1
ENSONIT00000005772.1
ENSONIT00000005786.1
ENSONIT00000005796.1
ENSONIT00000005801.1
ENSONIT00000005838.1
ENSONIT00000005880.1
ENSONIT00000005881.1
ENSONIT00000005886.1
ENSONIT00000005939.1
ENSONIT00000005948.1
ENSONIT00000005951.1
ENSONIT00000005952.1
ENSONIT00000005954.1
ENSONIT00000005966.1
ENSONIT00000005985.1
ENSONIT00000005986.1
ENSONIT00000006005.1
ENSONIT00000006014.1
ENSONIT00000006072.1
ENSONIT00000006074.1
ENSONIT00000006087.1
ENSONIT00000006091.1
ENSONIT00000006094.1
ENSONIT00000006099.1
ENSONIT00000006124.1
ENSONIT00000006129.1
ENSONIT00000006131.1
ENSONIT00000006141.1
ENSONIT00000006144.1
ENSONIT00000006153.1
ENSONIT00000006155.1
ENSONIT00000006164.1
ENSONIT00000006165.1
ENSONIT00000006173.1
ENSONIT00000006206.1
ENSONIT00000006216.1
ENSONIT00000006219.1
ENSONIT00000006225.1
ENSONIT00000006227.1
ENSONIT00000006240.1
ENSONIT00000006255.1
ENSONIT00000006279.1
ENSONIT00000006285.1
ENSONIT00000006287.1
ENSONIT00000006292.1
ENSONIT00000006294.1
ENSONIT00000006295.1
ENSONIT00000006299.1
ENSONIT00000006307.1
ENSONIT00000006359.1
ENSONIT00000006361.1
ENSONIT00000006365.1
ENSONIT00000006370.1
ENSONIT00000006389.1
ENSONIT00000006391.1
ENSONIT00000006404.1
ENSONIT00000006419.1
ENSONIT00000006439.1
ENSONIT00000006450.1
ENSONIT00000006469.1
ENSONIT00000006476.1
ENSONIT00000006488.1
ENSONIT00000006494.1
ENSONIT00000006511.1
ENSONIT00000006522.1
ENSONIT00000006533.1
ENSONIT00000006539.1
ENSONIT00000006542.1
ENSONIT00000006543.1
ENSONIT00000006544.1
ENSONIT00000006546.1
ENSONIT00000006550.1
ENSONIT00000006553.1
ENSONIT00000006554.1
ENSONIT00000006581.1
ENSONIT00000006601.1
ENSONIT00000006606.1
ENSONIT00000006620.1
ENSONIT00000006636.1
ENSONIT00000006658.1
ENSONIT00000006677.1
ENSONIT00000006680.1
ENSONIT00000006681.1
ENSONIT00000006683.1
ENSONIT00000006689.1
ENSONIT00000006728.1
ENSONIT00000006752.1
ENSONIT00000006801.1
ENSONIT00000006819.1
ENSONIT00000006829.1
ENSONIT00000006844.1
ENSONIT00000006851.1
ENSONIT00000006852.1
ENSONIT00000006853.1
ENSONIT00000006915.1
ENSONIT00000006938.1
ENSONIT00000006963.1
ENSONIT00000006966.1
ENSONIT00000006980.1
ENSONIT00000006981.1
ENSONIT00000006989.1
ENSONIT00000006994.1
ENSONIT00000007000.1
ENSONIT00000007010.1
ENSONIT00000007073.1
ENSONIT00000007107.1
ENSONIT00000007109.1
ENSONIT00000007122.1
ENSONIT00000007127.1
ENSONIT00000007152.1
ENSONIT00000007175.1
ENSONIT00000007199.1
ENSONIT00000007200.1
ENSONIT00000007223.1
ENSONIT00000007225.1
ENSONIT00000007232.1
ENSONIT00000007240.1
ENSONIT00000007241.1
ENSONIT00000007244.1
ENSONIT00000007245.1
ENSONIT00000007248.1
ENSONIT00000007263.1
ENSONIT00000007277.1
ENSONIT00000007282.1
ENSONIT00000007288.1
ENSONIT00000007293.1
ENSONIT00000007322.1
ENSONIT00000007345.1
ENSONIT00000007367.1
ENSONIT00000007368.1
ENSONIT00000007373.1
ENSONIT00000007378.1
ENSONIT00000007396.1
ENSONIT00000007402.1
ENSONIT00000007409.1
ENSONIT00000007411.1
ENSONIT00000007412.1
ENSONIT00000007415.1
ENSONIT00000007420.1
ENSONIT00000007424.1
ENSONIT00000007441.1
ENSONIT00000007475.1
ENSONIT00000007520.1
ENSONIT00000007535.1
ENSONIT00000007539.1
ENSONIT00000007542.1
ENSONIT00000007547.1
ENSONIT00000007548.1
ENSONIT00000007551.1
ENSONIT00000007570.1
ENSONIT00000007576.1
ENSONIT00000007578.1
ENSONIT00000007580.1
ENSONIT00000007581.1
ENSONIT00000007589.1
ENSONIT00000007590.1
ENSONIT00000007592.1
ENSONIT00000007595.1
ENSONIT00000007605.1
ENSONIT00000007607.1
ENSONIT00000007635.1
ENSONIT00000007640.1
ENSONIT00000007649.1
ENSONIT00000007650.1
ENSONIT00000007654.1
ENSONIT00000007669.1
ENSONIT00000007682.1
ENSONIT00000007686.1
ENSONIT00000007690.1
ENSONIT00000007707.1
ENSONIT00000007710.1
ENSONIT00000007719.1
ENSONIT00000007720.1
ENSONIT00000007739.1
ENSONIT00000007749.1
ENSONIT00000007760.1
ENSONIT00000007788.1
ENSONIT00000007801.1
ENSONIT00000007804.1
ENSONIT00000007820.1
ENSONIT00000007821.1
ENSONIT00000007829.1
ENSONIT00000007851.1
ENSONIT00000007852.1
ENSONIT00000007860.1
ENSONIT00000007868.1
ENSONIT00000007880.1
ENSONIT00000007886.1
ENSONIT00000007896.1
ENSONIT00000007903.1
ENSONIT00000007943.1
ENSONIT00000007945.1
ENSONIT00000007955.1
ENSONIT00000007963.1
ENSONIT00000007966.1
ENSONIT00000007972.1
ENSONIT00000007980.1
ENSONIT00000007999.1
ENSONIT00000008024.1
ENSONIT00000008042.1
ENSONIT00000008052.1
ENSONIT00000008066.1
ENSONIT00000008071.1
ENSONIT00000008076.1
ENSONIT00000008114.1
ENSONIT00000008125.1
ENSONIT00000008140.1
ENSONIT00000008206.1
ENSONIT00000008226.1
ENSONIT00000008229.1
ENSONIT00000008233.1
ENSONIT00000008244.1
ENSONIT00000008269.1
ENSONIT00000008280.1
ENSONIT00000008290.1
ENSONIT00000008293.1
ENSONIT00000008295.1
ENSONIT00000008312.1
ENSONIT00000008329.1
ENSONIT00000008358.1
ENSONIT00000008362.1
ENSONIT00000008391.1
ENSONIT00000008399.1
ENSONIT00000008407.1
ENSONIT00000008437.1
ENSONIT00000008459.1
ENSONIT00000008467.1
ENSONIT00000008484.1
ENSONIT00000008488.1
ENSONIT00000008489.1
ENSONIT00000008490.1
ENSONIT00000008508.1
ENSONIT00000008515.1
ENSONIT00000008519.1
ENSONIT00000008539.1
ENSONIT00000008551.1
ENSONIT00000008563.1
ENSONIT00000008566.1
ENSONIT00000008571.1
ENSONIT00000008573.1
ENSONIT00000008575.1
ENSONIT00000008581.1
ENSONIT00000008582.1
ENSONIT00000008599.1
ENSONIT00000008602.1
ENSONIT00000008609.1
ENSONIT00000008623.1
ENSONIT00000008625.1
ENSONIT00000008639.1
ENSONIT00000008668.1
ENSONIT00000008669.1
ENSONIT00000008672.1
ENSONIT00000008677.1
ENSONIT00000008807.1
ENSONIT00000008828.1
ENSONIT00000008847.1
ENSONIT00000008849.1
ENSONIT00000008857.1
ENSONIT00000008866.1
ENSONIT00000008908.1
ENSONIT00000008918.1
ENSONIT00000008951.1
ENSONIT00000008986.1
ENSONIT00000008992.1
ENSONIT00000009001.1
ENSONIT00000009033.1
ENSONIT00000009041.1
ENSONIT00000009046.1
ENSONIT00000009088.1
ENSONIT00000009111.1
ENSONIT00000009124.1
ENSONIT00000009125.1
ENSONIT00000009145.1
ENSONIT00000009161.1
ENSONIT00000009178.1
ENSONIT00000009183.1
ENSONIT00000009186.1
ENSONIT00000009187.1
ENSONIT00000009197.1
ENSONIT00000009204.1
ENSONIT00000009210.1
ENSONIT00000009222.1
ENSONIT00000009298.1
ENSONIT00000009306.1
ENSONIT00000009317.1
ENSONIT00000009348.1
ENSONIT00000009352.1
ENSONIT00000009367.1
ENSONIT00000009439.1
ENSONIT00000009455.1
ENSONIT00000009459.1
ENSONIT00000009462.1
ENSONIT00000009471.1
ENSONIT00000009502.1
ENSONIT00000009523.1
ENSONIT00000009529.1
ENSONIT00000009537.1
ENSONIT00000009545.1
ENSONIT00000009547.1
ENSONIT00000009566.1
ENSONIT00000009590.1
ENSONIT00000009635.1
ENSONIT00000009674.1
ENSONIT00000009692.1
ENSONIT00000009693.1
ENSONIT00000009705.1
ENSONIT00000009712.1
ENSONIT00000009718.1
ENSONIT00000009736.1
ENSONIT00000009750.1
ENSONIT00000009768.1
ENSONIT00000009791.1
ENSONIT00000009805.1
ENSONIT00000009853.1
ENSONIT00000009905.1
ENSONIT00000009909.1
ENSONIT00000009963.1
ENSONIT00000009988.1
ENSONIT00000010012.1
ENSONIT00000010018.1
ENSONIT00000010022.1
ENSONIT00000010037.1
ENSONIT00000010038.1
ENSONIT00000010063.1
ENSONIT00000010072.1
ENSONIT00000010074.1
ENSONIT00000010091.1
ENSONIT00000010103.1
ENSONIT00000010144.1
ENSONIT00000010155.1
ENSONIT00000010166.1
ENSONIT00000010174.1
ENSONIT00000010178.1
ENSONIT00000010193.1
ENSONIT00000010198.1
ENSONIT00000010216.1
ENSONIT00000010222.1
ENSONIT00000010226.1
ENSONIT00000010230.1
ENSONIT00000010258.1
ENSONIT00000010259.1
ENSONIT00000010276.1
ENSONIT00000010299.1
ENSONIT00000010316.1
ENSONIT00000010317.1
ENSONIT00000010358.1
ENSONIT00000010359.1
ENSONIT00000010360.1
ENSONIT00000010365.1
ENSONIT00000010375.1
ENSONIT00000010376.1
ENSONIT00000010381.1
ENSONIT00000010403.1
ENSONIT00000010404.1
ENSONIT00000010455.1
ENSONIT00000010470.1
ENSONIT00000010505.1
ENSONIT00000010514.1
ENSONIT00000010526.1
ENSONIT00000010532.1
ENSONIT00000010551.1
ENSONIT00000010558.1
ENSONIT00000010567.1
ENSONIT00000010607.1
ENSONIT00000010611.1
ENSONIT00000010621.1
ENSONIT00000010643.1
ENSONIT00000010648.1
ENSONIT00000010652.1
ENSONIT00000010657.1
ENSONIT00000010690.1
ENSONIT00000010694.1
ENSONIT00000010699.1
ENSONIT00000010724.1
ENSONIT00000010726.1
ENSONIT00000010731.1
ENSONIT00000010738.1
ENSONIT00000010740.1
ENSONIT00000010766.1
ENSONIT00000010767.1
ENSONIT00000010768.1
ENSONIT00000010775.1
ENSONIT00000010783.1
ENSONIT00000010787.1
ENSONIT00000010815.1
ENSONIT00000010817.1
ENSONIT00000010825.1
ENSONIT00000010840.1
ENSONIT00000010846.1
ENSONIT00000010847.1
ENSONIT00000010857.1
ENSONIT00000010859.1
ENSONIT00000010872.1
ENSONIT00000010889.1
ENSONIT00000010899.1
ENSONIT00000010903.1
ENSONIT00000010904.1
ENSONIT00000010911.1
ENSONIT00000010912.1
ENSONIT00000010915.1
ENSONIT00000010918.1
ENSONIT00000010953.1
ENSONIT00000010958.1
ENSONIT00000010967.1
ENSONIT00000010975.1
ENSONIT00000010978.1
ENSONIT00000010988.1
ENSONIT00000010997.1
ENSONIT00000011005.1
ENSONIT00000011007.1
ENSONIT00000011009.1
ENSONIT00000011024.1
ENSONIT00000011031.1
ENSONIT00000011035.1
ENSONIT00000011043.1
ENSONIT00000011066.1
ENSONIT00000011071.1
ENSONIT00000011096.1
ENSONIT00000011108.1
ENSONIT00000011109.1
ENSONIT00000011112.1
ENSONIT00000011128.1
ENSONIT00000011131.1
ENSONIT00000011146.1
ENSONIT00000011153.1
ENSONIT00000011161.1
ENSONIT00000011165.1
ENSONIT00000011177.1
ENSONIT00000011179.1
ENSONIT00000011189.1
ENSONIT00000011202.1
ENSONIT00000011214.1
ENSONIT00000011219.1
ENSONIT00000011233.1
ENSONIT00000011237.1
ENSONIT00000011284.1
ENSONIT00000011296.1
ENSONIT00000011311.1
ENSONIT00000011316.1
ENSONIT00000011329.1
ENSONIT00000011335.1
ENSONIT00000011369.1
ENSONIT00000011380.1
ENSONIT00000011417.1
ENSONIT00000011424.1
ENSONIT00000011430.1
ENSONIT00000011437.1
ENSONIT00000011491.1
ENSONIT00000011541.1
ENSONIT00000011557.1
ENSONIT00000011587.1
ENSONIT00000011596.1
ENSONIT00000011605.1
ENSONIT00000011606.1
ENSONIT00000011608.1
ENSONIT00000011614.1
ENSONIT00000011615.1
ENSONIT00000011621.1
ENSONIT00000011624.1
ENSONIT00000011627.1
ENSONIT00000011632.1
ENSONIT00000011642.1
ENSONIT00000011677.1
ENSONIT00000011680.1
ENSONIT00000011685.1
ENSONIT00000011698.1
ENSONIT00000011713.1
ENSONIT00000011715.1
ENSONIT00000011721.1
ENSONIT00000011723.1
ENSONIT00000011724.1
ENSONIT00000011736.1
ENSONIT00000011740.1
ENSONIT00000011755.1
ENSONIT00000011804.1
ENSONIT00000011829.1
ENSONIT00000011833.1
ENSONIT00000011840.1
ENSONIT00000011876.1
ENSONIT00000011886.1
ENSONIT00000011899.1
ENSONIT00000011902.1
ENSONIT00000011931.1
ENSONIT00000011942.1
ENSONIT00000011952.1
ENSONIT00000011956.1
ENSONIT00000011987.1
ENSONIT00000011999.1
ENSONIT00000012011.1
ENSONIT00000012020.1
ENSONIT00000012021.1
ENSONIT00000012038.1
ENSONIT00000012051.1
ENSONIT00000012054.1
ENSONIT00000012130.1
ENSONIT00000012135.1
ENSONIT00000012139.1
ENSONIT00000012169.1
ENSONIT00000012170.1
ENSONIT00000012174.1
ENSONIT00000012180.1
ENSONIT00000012182.1
ENSONIT00000012203.1
ENSONIT00000012229.1
ENSONIT00000012233.1
ENSONIT00000012239.1
ENSONIT00000012247.1
ENSONIT00000012250.1
ENSONIT00000012253.1
ENSONIT00000012254.1
ENSONIT00000012278.1
ENSONIT00000012279.1
ENSONIT00000012286.1
ENSONIT00000012291.1
ENSONIT00000012305.1
ENSONIT00000012308.1
ENSONIT00000012318.1
ENSONIT00000012333.1
ENSONIT00000012349.1
ENSONIT00000012351.1
ENSONIT00000012361.1
ENSONIT00000012389.1
ENSONIT00000012393.1
ENSONIT00000012394.1
ENSONIT00000012432.1
ENSONIT00000012450.1
ENSONIT00000012461.1
ENSONIT00000012470.1
ENSONIT00000012471.1
ENSONIT00000012488.1
ENSONIT00000012510.1
ENSONIT00000012515.1
ENSONIT00000012517.1
ENSONIT00000012527.1
ENSONIT00000012546.1
ENSONIT00000012573.1
ENSONIT00000012585.1
ENSONIT00000012595.1
ENSONIT00000012598.1
ENSONIT00000012601.1
ENSONIT00000012609.1
ENSONIT00000012620.1
ENSONIT00000012626.1
ENSONIT00000012653.1
ENSONIT00000012679.1
ENSONIT00000012732.1
ENSONIT00000012738.1
ENSONIT00000012739.1
ENSONIT00000012753.1
ENSONIT00000012755.1
ENSONIT00000012763.1
ENSONIT00000012788.1
ENSONIT00000012801.1
ENSONIT00000012836.1
ENSONIT00000012863.1
ENSONIT00000012888.1
ENSONIT00000012891.1
ENSONIT00000012920.1
ENSONIT00000012924.1
ENSONIT00000012928.1
ENSONIT00000012957.1
ENSONIT00000012969.1
ENSONIT00000012973.1
ENSONIT00000013014.1
ENSONIT00000013015.1
ENSONIT00000013025.1
ENSONIT00000013032.1
ENSONIT00000013047.1
ENSONIT00000013083.1
ENSONIT00000013101.1
ENSONIT00000013105.1
ENSONIT00000013108.1
ENSONIT00000013111.1
ENSONIT00000013119.1
ENSONIT00000013126.1
ENSONIT00000013127.1
ENSONIT00000013129.1
ENSONIT00000013134.1
ENSONIT00000013143.1
ENSONIT00000013145.1
ENSONIT00000013164.1
ENSONIT00000013173.1
ENSONIT00000013175.1
ENSONIT00000013177.1
ENSONIT00000013184.1
ENSONIT00000013190.1
ENSONIT00000013210.1
ENSONIT00000013226.1
ENSONIT00000013234.1
ENSONIT00000013236.1
ENSONIT00000013237.1
ENSONIT00000013238.1
ENSONIT00000013257.1
ENSONIT00000013264.1
ENSONIT00000013268.1
ENSONIT00000013272.1
ENSONIT00000013281.1
ENSONIT00000013283.1
ENSONIT00000013288.1
ENSONIT00000013315.1
ENSONIT00000013328.1
ENSONIT00000013335.1
ENSONIT00000013348.1
ENSONIT00000013360.1
ENSONIT00000013370.1
ENSONIT00000013380.1
ENSONIT00000013398.1
ENSONIT00000013406.1
ENSONIT00000013413.1
ENSONIT00000013418.1
ENSONIT00000013419.1
ENSONIT00000013424.1
ENSONIT00000013435.1
ENSONIT00000013444.1
ENSONIT00000013462.1
ENSONIT00000013467.1
ENSONIT00000013476.1
ENSONIT00000013488.1
ENSONIT00000013532.1
ENSONIT00000013551.1
ENSONIT00000013581.1
ENSONIT00000013584.1
ENSONIT00000013596.1
ENSONIT00000013601.1
ENSONIT00000013608.1
ENSONIT00000013629.1
ENSONIT00000013631.1
ENSONIT00000013636.1
ENSONIT00000013647.1
ENSONIT00000013659.1
ENSONIT00000013663.1
ENSONIT00000013671.1
ENSONIT00000013736.1
ENSONIT00000013744.1
ENSONIT00000013777.1
ENSONIT00000013792.1
ENSONIT00000013810.1
ENSONIT00000013821.1
ENSONIT00000013824.1
ENSONIT00000013828.1
ENSONIT00000013838.1
ENSONIT00000013856.1
ENSONIT00000013858.1
ENSONIT00000013861.1
ENSONIT00000013866.1
ENSONIT00000013899.1
ENSONIT00000013913.1
ENSONIT00000013924.1
ENSONIT00000013939.1
ENSONIT00000013956.1
ENSONIT00000013959.1
ENSONIT00000013964.1
ENSONIT00000013978.1
ENSONIT00000013982.1
ENSONIT00000013988.1
ENSONIT00000013995.1
ENSONIT00000014007.1
ENSONIT00000014008.1
ENSONIT00000014009.1
ENSONIT00000014017.1
ENSONIT00000014030.1
ENSONIT00000014047.1
ENSONIT00000014053.1
ENSONIT00000014058.1
ENSONIT00000014073.1
ENSONIT00000014081.1
ENSONIT00000014090.1
ENSONIT00000014103.1
ENSONIT00000014114.1
ENSONIT00000014122.1
ENSONIT00000014138.1
ENSONIT00000014151.1
ENSONIT00000014179.1
ENSONIT00000014183.1
ENSONIT00000014198.1
ENSONIT00000014207.1
ENSONIT00000014215.1
ENSONIT00000014223.1
ENSONIT00000014247.1
ENSONIT00000014251.1
ENSONIT00000014269.1
ENSONIT00000014279.1
ENSONIT00000014280.1
ENSONIT00000014296.1
ENSONIT00000014303.1
ENSONIT00000014305.1
ENSONIT00000014309.1
ENSONIT00000014329.1
ENSONIT00000014352.1
ENSONIT00000014356.1
ENSONIT00000014380.1
ENSONIT00000014410.1
ENSONIT00000014417.1
ENSONIT00000014420.1
ENSONIT00000014434.1
ENSONIT00000014436.1
ENSONIT00000014454.1
ENSONIT00000014456.1
ENSONIT00000014460.1
ENSONIT00000014463.1
ENSONIT00000014471.1
ENSONIT00000014473.1
ENSONIT00000014498.1
ENSONIT00000014499.1
ENSONIT00000014505.1
ENSONIT00000014555.1
ENSONIT00000014573.1
ENSONIT00000014599.1
ENSONIT00000014615.1
ENSONIT00000014624.1
ENSONIT00000014634.1
ENSONIT00000014664.1
ENSONIT00000014666.1
ENSONIT00000014669.1
ENSONIT00000014672.1
ENSONIT00000014689.1
ENSONIT00000014701.1
ENSONIT00000014705.1
ENSONIT00000014715.1
ENSONIT00000014750.1
ENSONIT00000014802.1
ENSONIT00000014804.1
ENSONIT00000014805.1
ENSONIT00000014807.1
ENSONIT00000014811.1
ENSONIT00000014852.1
ENSONIT00000014856.1
ENSONIT00000014872.1
ENSONIT00000014873.1
ENSONIT00000014888.1
ENSONIT00000014898.1
ENSONIT00000014902.1
ENSONIT00000014930.1
ENSONIT00000014953.1
ENSONIT00000014954.1
ENSONIT00000014963.1
ENSONIT00000014984.1
ENSONIT00000014991.1
ENSONIT00000015015.1
ENSONIT00000015025.1
ENSONIT00000015033.1
ENSONIT00000015034.1
ENSONIT00000015042.1
ENSONIT00000015046.1
ENSONIT00000015057.1
ENSONIT00000015072.1
ENSONIT00000015098.1
ENSONIT00000015124.1
ENSONIT00000015125.1
ENSONIT00000015130.1
ENSONIT00000015131.1
ENSONIT00000015136.1
ENSONIT00000015137.1
ENSONIT00000015154.1
ENSONIT00000015162.1
ENSONIT00000015178.1
ENSONIT00000015197.1
ENSONIT00000015218.1
ENSONIT00000015231.1
ENSONIT00000015246.1
ENSONIT00000015249.1
ENSONIT00000015283.1
ENSONIT00000015323.1
ENSONIT00000015333.1
ENSONIT00000015348.1
ENSONIT00000015350.1
ENSONIT00000015354.1
ENSONIT00000015369.1
ENSONIT00000015373.1
ENSONIT00000015383.1
ENSONIT00000015388.1
ENSONIT00000015389.1
ENSONIT00000015416.1
ENSONIT00000015421.1
ENSONIT00000015435.1
ENSONIT00000015442.1
ENSONIT00000015450.1
ENSONIT00000015451.1
ENSONIT00000015459.1
ENSONIT00000015464.1
ENSONIT00000015466.1
ENSONIT00000015469.1
ENSONIT00000015470.1
ENSONIT00000015482.1
ENSONIT00000015489.1
ENSONIT00000015497.1
ENSONIT00000015536.1
ENSONIT00000015544.1
ENSONIT00000015594.1
ENSONIT00000015622.1
ENSONIT00000015654.1
ENSONIT00000015660.1
ENSONIT00000015682.1
ENSONIT00000015687.1
ENSONIT00000015694.1
ENSONIT00000015723.1
ENSONIT00000015763.1
ENSONIT00000015792.1
ENSONIT00000015823.1
ENSONIT00000015824.1
ENSONIT00000015836.1
ENSONIT00000015839.1
ENSONIT00000015840.1
ENSONIT00000015844.1
ENSONIT00000015845.1
ENSONIT00000015847.1
ENSONIT00000015850.1
ENSONIT00000015885.1
ENSONIT00000015886.1
ENSONIT00000015924.1
ENSONIT00000015941.1
ENSONIT00000015945.1
ENSONIT00000015951.1
ENSONIT00000015959.1
ENSONIT00000015979.1
ENSONIT00000015980.1
ENSONIT00000015982.1
ENSONIT00000015988.1
ENSONIT00000016015.1
ENSONIT00000016020.1
ENSONIT00000016022.1
ENSONIT00000016031.1
ENSONIT00000016055.1
ENSONIT00000016060.1
ENSONIT00000016069.1
ENSONIT00000016075.1
ENSONIT00000016093.1
ENSONIT00000016095.1
ENSONIT00000016101.1
ENSONIT00000016125.1
ENSONIT00000016127.1
ENSONIT00000016133.1
ENSONIT00000016172.1
ENSONIT00000016174.1
ENSONIT00000016180.1
ENSONIT00000016183.1
ENSONIT00000016187.1
ENSONIT00000016189.1
ENSONIT00000016193.1
ENSONIT00000016203.1
ENSONIT00000016217.1
ENSONIT00000016234.1
ENSONIT00000016242.1
ENSONIT00000016254.1
ENSONIT00000016258.1
ENSONIT00000016268.1
ENSONIT00000016272.1
ENSONIT00000016273.1
ENSONIT00000016280.1
ENSONIT00000016289.1
ENSONIT00000016300.1
ENSONIT00000016326.1
ENSONIT00000016331.1
ENSONIT00000016334.1
ENSONIT00000016336.1
ENSONIT00000016341.1
ENSONIT00000016370.1
ENSONIT00000016380.1
ENSONIT00000016385.1
ENSONIT00000016398.1
ENSONIT00000016404.1
ENSONIT00000016410.1
ENSONIT00000016416.1
ENSONIT00000016493.1
ENSONIT00000016495.1
ENSONIT00000016506.1
ENSONIT00000016517.1
ENSONIT00000016521.1
ENSONIT00000016535.1
ENSONIT00000016538.1
ENSONIT00000016556.1
ENSONIT00000016560.1
ENSONIT00000016576.1
ENSONIT00000016578.1
ENSONIT00000016585.1
ENSONIT00000016654.1
ENSONIT00000016672.1
ENSONIT00000016680.1
ENSONIT00000016688.1
ENSONIT00000016695.1
ENSONIT00000016717.1
ENSONIT00000016719.1
ENSONIT00000016726.1
ENSONIT00000016733.1
ENSONIT00000016737.1
ENSONIT00000016738.1
ENSONIT00000016743.1
ENSONIT00000016746.1
ENSONIT00000016753.1
ENSONIT00000016761.1
ENSONIT00000016763.1
ENSONIT00000016765.1
ENSONIT00000016772.1
ENSONIT00000016779.1
ENSONIT00000016787.1
ENSONIT00000016792.1
ENSONIT00000016798.1
ENSONIT00000016802.1
ENSONIT00000016809.1
ENSONIT00000016834.1
ENSONIT00000016855.1
ENSONIT00000016890.1
ENSONIT00000016894.1
ENSONIT00000016897.1
ENSONIT00000016899.1
ENSONIT00000016908.1
ENSONIT00000016920.1
ENSONIT00000016927.1
ENSONIT00000016928.1
ENSONIT00000016931.1
ENSONIT00000016939.1
ENSONIT00000016944.1
ENSONIT00000016952.1
ENSONIT00000016953.1
ENSONIT00000016956.1
ENSONIT00000016968.1
ENSONIT00000016972.1
ENSONIT00000016979.1
ENSONIT00000016982.1
ENSONIT00000016987.1
ENSONIT00000017003.1
ENSONIT00000017008.1
ENSONIT00000017012.1
ENSONIT00000017016.1
ENSONIT00000017034.1
ENSONIT00000017043.1
ENSONIT00000017061.1
ENSONIT00000017077.1
ENSONIT00000017081.1
ENSONIT00000017089.1
ENSONIT00000017099.1
ENSONIT00000017106.1
ENSONIT00000017112.1
ENSONIT00000017142.1
ENSONIT00000017153.1
ENSONIT00000017166.1
ENSONIT00000017180.1
ENSONIT00000017200.1
ENSONIT00000017204.1
ENSONIT00000017210.1
ENSONIT00000017215.1
ENSONIT00000017220.1
ENSONIT00000017222.1
ENSONIT00000017225.1
ENSONIT00000017241.1
ENSONIT00000017252.1
ENSONIT00000017265.1
ENSONIT00000017292.1
ENSONIT00000017304.1
ENSONIT00000017307.1
ENSONIT00000017310.1
ENSONIT00000017311.1
ENSONIT00000017315.1
ENSONIT00000017353.1
ENSONIT00000017367.1
ENSONIT00000017373.1
ENSONIT00000017384.1
ENSONIT00000017409.1
ENSONIT00000017418.1
ENSONIT00000017424.1
ENSONIT00000017426.1
ENSONIT00000017427.1
ENSONIT00000017476.1
ENSONIT00000017507.1
ENSONIT00000017511.1
ENSONIT00000017522.1
ENSONIT00000017523.1
ENSONIT00000017525.1
ENSONIT00000017527.1
ENSONIT00000017535.1
ENSONIT00000017536.1
ENSONIT00000017546.1
ENSONIT00000017547.1
ENSONIT00000017551.1
ENSONIT00000017558.1
ENSONIT00000017559.1
ENSONIT00000017584.1
ENSONIT00000017594.1
ENSONIT00000017597.1
ENSONIT00000017616.1
ENSONIT00000017651.1
ENSONIT00000017654.1
ENSONIT00000017673.1
ENSONIT00000017674.1
ENSONIT00000017677.1
ENSONIT00000017715.1
ENSONIT00000017756.1
ENSONIT00000017772.1
ENSONIT00000017778.1
ENSONIT00000017783.1
ENSONIT00000017790.1
ENSONIT00000017805.1
ENSONIT00000017820.1
ENSONIT00000017831.1
ENSONIT00000017836.1
ENSONIT00000017839.1
ENSONIT00000017851.1
ENSONIT00000017883.1
ENSONIT00000017892.1
ENSONIT00000017909.1
ENSONIT00000017911.1
ENSONIT00000017924.1
ENSONIT00000017938.1
ENSONIT00000017943.1
ENSONIT00000017954.1
ENSONIT00000017972.1
ENSONIT00000017990.1
ENSONIT00000017996.1
ENSONIT00000018019.1
ENSONIT00000018024.1
ENSONIT00000018027.1
ENSONIT00000018029.1
ENSONIT00000018031.1
ENSONIT00000018039.1
ENSONIT00000018055.1
ENSONIT00000018056.1
ENSONIT00000018059.1
ENSONIT00000018062.1
ENSONIT00000018077.1
ENSONIT00000018084.1
ENSONIT00000018087.1
ENSONIT00000018089.1
ENSONIT00000018111.1
ENSONIT00000018120.1
ENSONIT00000018127.1
ENSONIT00000018136.1
ENSONIT00000018183.1
ENSONIT00000018229.1
ENSONIT00000018232.1
ENSONIT00000018242.1
ENSONIT00000018265.1
ENSONIT00000018309.1
ENSONIT00000018322.1
ENSONIT00000018351.1
ENSONIT00000018354.1
ENSONIT00000018378.1
ENSONIT00000018388.1
ENSONIT00000018401.1
ENSONIT00000018423.1
ENSONIT00000018427.1
ENSONIT00000018444.1
ENSONIT00000018458.1
ENSONIT00000018459.1
ENSONIT00000018465.1
ENSONIT00000018491.1
ENSONIT00000018493.1
ENSONIT00000018495.1
ENSONIT00000018499.1
ENSONIT00000018500.1
ENSONIT00000018508.1
ENSONIT00000018523.1
ENSONIT00000018529.1
ENSONIT00000018555.1
ENSONIT00000018556.1
ENSONIT00000018559.1
ENSONIT00000018562.1
ENSONIT00000018579.1
ENSONIT00000018587.1
ENSONIT00000018588.1
ENSONIT00000018589.1
ENSONIT00000018612.1
ENSONIT00000018623.1
ENSONIT00000018635.1
ENSONIT00000018643.1
ENSONIT00000018652.1
ENSONIT00000018654.1
ENSONIT00000018685.1
ENSONIT00000018694.1
ENSONIT00000018751.1
ENSONIT00000018784.1
ENSONIT00000018788.1
ENSONIT00000018792.1
ENSONIT00000018834.1
ENSONIT00000018841.1
ENSONIT00000018852.1
ENSONIT00000018865.1
ENSONIT00000018866.1
ENSONIT00000018870.1
ENSONIT00000018893.1
ENSONIT00000018909.1
ENSONIT00000018915.1
ENSONIT00000018925.1
ENSONIT00000018934.1
ENSONIT00000018942.1
ENSONIT00000018953.1
ENSONIT00000018964.1
ENSONIT00000018972.1
ENSONIT00000018975.1
ENSONIT00000018979.1
ENSONIT00000019011.1
ENSONIT00000019012.1
ENSONIT00000019014.1
ENSONIT00000019031.1
ENSONIT00000019042.1
ENSONIT00000019065.1
ENSONIT00000019069.1
ENSONIT00000019072.1
ENSONIT00000019081.1
ENSONIT00000019091.1
ENSONIT00000019109.1
ENSONIT00000019110.1
ENSONIT00000019112.1
ENSONIT00000019118.1
ENSONIT00000019132.1
ENSONIT00000019142.1
ENSONIT00000019143.1
ENSONIT00000019149.1
ENSONIT00000019152.1
ENSONIT00000019164.1
ENSONIT00000019178.1
ENSONIT00000019180.1
ENSONIT00000019205.1
ENSONIT00000019210.1
ENSONIT00000019214.1
ENSONIT00000019252.1
ENSONIT00000019255.1
ENSONIT00000019272.1
ENSONIT00000019279.1
ENSONIT00000019287.1
ENSONIT00000019288.1
ENSONIT00000019295.1
ENSONIT00000019320.1
ENSONIT00000019322.1
ENSONIT00000019325.1
ENSONIT00000019327.1
ENSONIT00000019333.1
ENSONIT00000019337.1
ENSONIT00000019366.1
ENSONIT00000019377.1
ENSONIT00000019379.1
ENSONIT00000019389.1
ENSONIT00000019397.1
ENSONIT00000019410.1
ENSONIT00000019413.1
ENSONIT00000019417.1
ENSONIT00000019428.1
ENSONIT00000019443.1
ENSONIT00000019460.1
ENSONIT00000019479.1
ENSONIT00000019520.1
ENSONIT00000019531.1
ENSONIT00000019551.1
ENSONIT00000019553.1
ENSONIT00000019557.1
ENSONIT00000019566.1
ENSONIT00000019567.1
ENSONIT00000019630.1
ENSONIT00000019657.1
ENSONIT00000019660.1
ENSONIT00000019663.1
ENSONIT00000019677.1
ENSONIT00000019689.1
ENSONIT00000019692.1
ENSONIT00000019710.1
ENSONIT00000019723.1
ENSONIT00000019728.1
ENSONIT00000019735.1
ENSONIT00000019739.1
ENSONIT00000019750.1
ENSONIT00000019751.1
ENSONIT00000019766.1
ENSONIT00000019768.1
ENSONIT00000019774.1
ENSONIT00000019778.1
ENSONIT00000019786.1
ENSONIT00000019795.1
ENSONIT00000019802.1
ENSONIT00000019808.1
ENSONIT00000019816.1
ENSONIT00000019821.1
ENSONIT00000019825.1
ENSONIT00000019829.1
ENSONIT00000019838.1
ENSONIT00000019840.1
ENSONIT00000019845.1
ENSONIT00000019849.1
ENSONIT00000019855.1
ENSONIT00000019863.1
ENSONIT00000019868.1
ENSONIT00000019871.1
ENSONIT00000019872.1
ENSONIT00000019880.1
ENSONIT00000019893.1
ENSONIT00000019895.1
ENSONIT00000019905.1
ENSONIT00000019909.1
ENSONIT00000019916.1
ENSONIT00000019917.1
ENSONIT00000019937.1
ENSONIT00000019944.1
ENSONIT00000019945.1
ENSONIT00000019947.1
ENSONIT00000019956.1
ENSONIT00000019974.1
ENSONIT00000020045.1
ENSONIT00000020048.1
ENSONIT00000020066.1
ENSONIT00000020070.1
ENSONIT00000020073.1
ENSONIT00000020085.1
ENSONIT00000020088.1
ENSONIT00000020110.1
ENSONIT00000020116.1
ENSONIT00000020118.1
ENSONIT00000020131.1
ENSONIT00000020139.1
ENSONIT00000020180.1
ENSONIT00000020191.1
ENSONIT00000020199.1
ENSONIT00000020207.1
ENSONIT00000020211.1
ENSONIT00000020214.1
ENSONIT00000020228.1
ENSONIT00000020229.1
ENSONIT00000020233.1
ENSONIT00000020244.1
ENSONIT00000020259.1
ENSONIT00000020266.1
ENSONIT00000020282.1
ENSONIT00000020283.1
ENSONIT00000020287.1
ENSONIT00000020290.1
ENSONIT00000020291.1
ENSONIT00000020292.1
ENSONIT00000020333.1
ENSONIT00000020344.1
ENSONIT00000020345.1
ENSONIT00000020374.1
ENSONIT00000020376.1
ENSONIT00000020387.1
ENSONIT00000020388.1
ENSONIT00000020396.1
ENSONIT00000020409.1
ENSONIT00000020423.1
ENSONIT00000020438.1
ENSONIT00000020447.1
ENSONIT00000020461.1
ENSONIT00000020473.1
ENSONIT00000020489.1
ENSONIT00000020492.1
ENSONIT00000020493.1
ENSONIT00000020495.1
ENSONIT00000020513.1
ENSONIT00000020519.1
ENSONIT00000020524.1
ENSONIT00000020526.1
ENSONIT00000020527.1
ENSONIT00000020528.1
ENSONIT00000020538.1
ENSONIT00000020544.1
ENSONIT00000020545.1
ENSONIT00000020548.1
ENSONIT00000020564.1
ENSONIT00000020568.1
ENSONIT00000020575.1
ENSONIT00000020611.1
ENSONIT00000020636.1
ENSONIT00000020647.1
ENSONIT00000020672.1
ENSONIT00000020676.1
ENSONIT00000020678.1
ENSONIT00000020703.1
ENSONIT00000020705.1
ENSONIT00000020709.1
ENSONIT00000020710.1
ENSONIT00000020736.1
ENSONIT00000020752.1
ENSONIT00000020795.1
ENSONIT00000020807.1
ENSONIT00000020812.1
ENSONIT00000020815.1
ENSONIT00000020829.1
ENSONIT00000020834.1
ENSONIT00000020839.1
ENSONIT00000020859.1
ENSONIT00000020872.1
ENSONIT00000020873.1
ENSONIT00000020899.1
ENSONIT00000020900.1
ENSONIT00000020908.1
ENSONIT00000020914.1
ENSONIT00000020923.1
ENSONIT00000020927.1
ENSONIT00000020932.1
ENSONIT00000020956.1
ENSONIT00000020959.1
ENSONIT00000020998.1
ENSONIT00000021008.1
ENSONIT00000021013.1
ENSONIT00000021033.1
ENSONIT00000021046.1
ENSONIT00000021048.1
ENSONIT00000021066.1
ENSONIT00000021068.1
ENSONIT00000021071.1
ENSONIT00000021091.1
ENSONIT00000021094.1
ENSONIT00000021098.1
ENSONIT00000021119.1
ENSONIT00000021126.1
ENSONIT00000021128.1
ENSONIT00000021172.1
ENSONIT00000021174.1
ENSONIT00000021176.1
ENSONIT00000021185.1
ENSONIT00000021186.1
ENSONIT00000021226.1
ENSONIT00000021241.1
ENSONIT00000021270.1
ENSONIT00000021284.1
ENSONIT00000021293.1
ENSONIT00000021310.1
ENSONIT00000021314.1
ENSONIT00000021330.1
ENSONIT00000021350.1
ENSONIT00000021354.1
ENSONIT00000021363.1
ENSONIT00000021367.1
ENSONIT00000021404.1
ENSONIT00000021409.1
ENSONIT00000021428.1
ENSONIT00000021432.1
ENSONIT00000021433.1
ENSONIT00000021443.1
ENSONIT00000021459.1
ENSONIT00000021488.1
ENSONIT00000021491.1
ENSONIT00000021504.1
ENSONIT00000021506.1
ENSONIT00000021518.1
ENSONIT00000021520.1
ENSONIT00000021531.1
ENSONIT00000021540.1
ENSONIT00000021546.1
ENSONIT00000021549.1
ENSONIT00000021558.1
ENSONIT00000021566.1
ENSONIT00000021578.1
ENSONIT00000021600.1
ENSONIT00000021604.1
ENSONIT00000021631.1
ENSONIT00000021632.1
ENSONIT00000021633.1
ENSONIT00000021634.1
ENSONIT00000021657.1
ENSONIT00000021663.1
ENSONIT00000021665.1
ENSONIT00000021673.1
ENSONIT00000021685.1
ENSONIT00000021699.1
ENSONIT00000021703.1
ENSONIT00000021712.1
ENSONIT00000021722.1
ENSONIT00000021749.1
ENSONIT00000021750.1
ENSONIT00000021759.1
ENSONIT00000021760.1
ENSONIT00000021790.1
ENSONIT00000021799.1
ENSONIT00000021812.1
ENSONIT00000021857.1
ENSONIT00000021877.1
ENSONIT00000021881.1
ENSONIT00000021891.1
ENSONIT00000021895.1
ENSONIT00000021919.1
ENSONIT00000021928.1
ENSONIT00000021929.1
ENSONIT00000021962.1
ENSONIT00000021963.1
ENSONIT00000021970.1
ENSONIT00000021980.1
ENSONIT00000021984.1
ENSONIT00000021996.1
ENSONIT00000022001.1
ENSONIT00000022002.1
ENSONIT00000022005.1
ENSONIT00000022020.1
ENSONIT00000022026.1
ENSONIT00000022032.1
ENSONIT00000022042.1
ENSONIT00000022055.1
ENSONIT00000022096.1
ENSONIT00000022097.1
ENSONIT00000022136.1
ENSONIT00000022147.1
ENSONIT00000022150.1
ENSONIT00000022152.1
ENSONIT00000022183.1
ENSONIT00000022207.1
ENSONIT00000022229.1
ENSONIT00000022243.1
ENSONIT00000022267.1
ENSONIT00000022273.1
ENSONIT00000022280.1
ENSONIT00000022290.1
ENSONIT00000022292.1
ENSONIT00000022338.1
ENSONIT00000022340.1
ENSONIT00000022341.1
ENSONIT00000022346.1
ENSONIT00000022376.1
ENSONIT00000022389.1
ENSONIT00000022391.1
ENSONIT00000022409.1
ENSONIT00000022423.1
ENSONIT00000022448.1
ENSONIT00000022455.1
ENSONIT00000022456.1
ENSONIT00000022467.1
ENSONIT00000022507.1
ENSONIT00000022508.1
ENSONIT00000022510.1
ENSONIT00000022518.1
ENSONIT00000022519.1
ENSONIT00000022520.1
ENSONIT00000022525.1
ENSONIT00000022538.1
ENSONIT00000022565.1
ENSONIT00000022572.1
ENSONIT00000022591.1
ENSONIT00000022603.1
ENSONIT00000022613.1
ENSONIT00000022626.1
ENSONIT00000022631.1
ENSONIT00000022632.1
ENSONIT00000022635.1
ENSONIT00000022644.1
ENSONIT00000022647.1
ENSONIT00000022653.1
ENSONIT00000022669.1
ENSONIT00000022671.1
ENSONIT00000022678.1
ENSONIT00000022686.1
ENSONIT00000022704.1
ENSONIT00000022713.1
ENSONIT00000022744.1
ENSONIT00000022750.1
ENSONIT00000022761.1
ENSONIT00000022769.1
ENSONIT00000022782.1
ENSONIT00000022795.1
ENSONIT00000022803.1
ENSONIT00000022811.1
ENSONIT00000022847.1
ENSONIT00000022854.1
ENSONIT00000022866.1
ENSONIT00000022897.1
ENSONIT00000022898.1
ENSONIT00000022916.1
ENSONIT00000022936.1
ENSONIT00000022957.1
ENSONIT00000022958.1
ENSONIT00000022960.1
ENSONIT00000022989.1
ENSONIT00000023010.1
ENSONIT00000023025.1
ENSONIT00000023028.1
ENSONIT00000023080.1
ENSONIT00000023118.1
ENSONIT00000023123.1
ENSONIT00000023130.1
ENSONIT00000023141.1
ENSONIT00000023152.1
ENSONIT00000023155.1
ENSONIT00000023159.1
ENSONIT00000023202.1
ENSONIT00000023205.1
ENSONIT00000023250.1
ENSONIT00000023256.1
ENSONIT00000023261.1
ENSONIT00000023288.1
ENSONIT00000023296.1
ENSONIT00000023316.1
ENSONIT00000023320.1
ENSONIT00000023324.1
ENSONIT00000023327.1
ENSONIT00000023330.1
ENSONIT00000023336.1
ENSONIT00000023347.1
ENSONIT00000023385.1
[truncated: 263 more rows]
