# Supplementary material for: Conservation and novelty in the microRNA genomic landscape of hyperdiverse cichlid fishes
Source: Sci Rep. 2019 Sep 25;9:13848. doi: 10.1038/s41598-019-50124-0 (PMC6761260; doi:10.1038/s41598-019-50124-0)
Supplement: Supplementary file 2 — Supplementary Tables S1–S5 [file 41598_2019_50124_MOESM2_ESM.zip › Supplementary Table S3.xlsx]

## Sheet: Table S3
Table S3. Predicted miRNAs in the eight cichlid fishes used in this study.
Species	mature miRNAs			miRNA genes
	known	novel	Total	known	novel	Total
M. zebra	127	259	386	210	257	467
P. nyererei	128	200	328	201	170	371
H. burtoni	122	215	337	203	182	385
A. alluaudi	131	272	403	NA	NA	NA
N. brichardi	119	188	307	198	165	363
A. zaliosus	126	216	342	204	194	398
A. centrarchus	128	213	341	194	200	394
A. siquia	129	175	304	NA	NA	NA
* Mature miRNAs and miRNA genes were compared to miRNA sequences in miRBase in order to identify "known" or "novel" miRNAs.
**For A. alluaudi and A. siquia, the number of miRNA genes is not reported because no reference genome is available for these species.
